# Supplementary material for: (E)-N-Ethyl-2-[(E)-3-(hy­droxy­imino)­butan-2-yl­idene]hydrazinecarbothio­amide
Source: Acta Crystallogr Sect E Struct Rep Online. 2012 Jul 25;68(Pt 8):o2552. doi: 10.1107/S1600536812028632 (PMC3414996; doi:10.1107/S1600536812028632)
Supplement: Supplementary file 1 [file e-68-o2552-sup1.cif]

##############################################################################
#                                                                            #
# This CIF contains the data in a paper accepted for publication in          #
# Acta Crystallographica Section E. It conforms to the requirements of       #
# Notes for Authors for Acta Crystallographica Section E, and has been       #
# peer reviewed under the auspices of the IUCr Commission on Journals.       #
#                                                                            #
# Full details of the Crystallographic Information File format               #
# are given in the paper "The Crystallographic Information File (CIF):       #
# a New Standard Archive File for Crystallography" by S. R. Hall, F. H.      #
# Allen and I. D. Brown [Acta Cryst. (1991), A47, 655-685].                  #
#                                                                            #
# The current version of the core CIF dictionary is obtainable from          #
# ftp://ftp.iucr.org/pub/cif_core.dic.                                       #
#                                                                            #
# Software is freely available for graphical display of the structure(s)     #
# in this CIF. For information consult the CIF software page                 #
# http://www.iucr.org/resources/cif/software.                                #
#                                                                            #
# This file may be used for bona fide research purposes within the           #
# scientific community so long as proper attribution is given to the journal # 
# article from which it was obtained.                                        #
#                                                                            #
##############################################################################
data_I
_audit_creation_method     SHELXL-97
_chemical_name_systematic
;
(<i>E</i>)-<i>N</i>-Ethyl-2-[(<i>E</i>)-3-(hydroxyimino)butan-2-
ylidene]hydrazinecarbothioamide
;
_chemical_name_common     ?
_chemical_formula_moiety     'C7 H14 N4 O S'
_chemical_formula_sum     'C7 H14 N4 O S'
_chemical_formula_iupac     'C7 H14 N4 O S'
_chemical_formula_weight     202.28
_chemical_melting_point     ?
_symmetry_cell_setting     triclinic
_symmetry_space_group_name_H-M     'P -1'
_symmetry_space_group_name_Hall     '-P 1'
loop_
    _symmetry_equiv_pos_as_xyz
    'x, y, z'
    '-x, -y, -z'
_cell_length_a     5.7065(2)
_cell_length_b     9.0632(3)
_cell_length_c     10.7109(4)
_cell_angle_alpha     71.3090(10)
_cell_angle_beta     76.3180(10)
_cell_angle_gamma     86.4200(10)
_cell_volume     509.80(3)
_cell_formula_units_Z     2
_cell_measurement_reflns_used     8235
_cell_measurement_theta_min     3.60
_cell_measurement_theta_max     35.10
_cell_measurement_temperature     100.0(10)
_exptl_crystal_description     'plate'
_exptl_crystal_colour     'colourless'
_exptl_crystal_size_max     0.57
_exptl_crystal_size_mid     0.20
_exptl_crystal_size_min     0.07
_exptl_crystal_density_diffrn     1.318
_exptl_crystal_density_meas     ?
_exptl_crystal_density_method     'not measured'
_exptl_crystal_F_000     216
_exptl_absorpt_coefficient_mu     0.287
_exptl_absorpt_correction_type     multi-scan
_exptl_absorpt_process_details     '(SADABS; Bruker, 2005)'
_exptl_absorpt_correction_T_min     0.8543
_exptl_absorpt_correction_T_max     0.9791
_exptl_special_details     ?
_diffrn_ambient_temperature     100(2)
_diffrn_radiation_type     MoK\a
_diffrn_radiation_wavelength     0.71073
_diffrn_radiation_source     'fine-focus sealed tube'
_diffrn_radiation_monochromator     graphite
_diffrn_measurement_device_type     'Bruker APEXII CCD'
_diffrn_measurement_method     '\f and \w scans'
_diffrn_detector_area_resol_mean     ?
_diffrn_reflns_number     15442
_diffrn_reflns_av_R_equivalents     0.0226
_diffrn_reflns_av_sigmaI/netI     0.0206
_diffrn_reflns_theta_min     2.61
_diffrn_reflns_theta_max     34.00
_diffrn_reflns_theta_full     34.00
_diffrn_measured_fraction_theta_max     0.987
_diffrn_measured_fraction_theta_full     0.987
_diffrn_reflns_limit_h_min     -8
_diffrn_reflns_limit_h_max     8
_diffrn_reflns_limit_k_min     -14
_diffrn_reflns_limit_k_max     14
_diffrn_reflns_limit_l_min     -16
_diffrn_reflns_limit_l_max     16
_diffrn_standards_number     0
_diffrn_standards_interval_count     ?
_diffrn_standards_interval_time     ?
_diffrn_standards_decay_%     ?
_refine_special_details
;
Refinement of <i>F</i>^2^ against ALL reflections. The weighted <i>R</i>-factor
<i>wR</i> and goodness of fit <i>S</i> are based on <i>F</i>^2^, conventional
<i>R</i>-factors <i>R</i> are based on <i>F</i>, with <i>F</i> set to zero for
negative <i>F</i>^2^. The threshold expression of <i>F</i>^2^ >
\s(<i>F</i>^2^) is used only for calculating <i>R</i>-factors(gt) <i>etc</i>.
and is not relevant to the choice of reflections for refinement.
<i>R</i>-factors based on <i>F</i>^2^ are statistically about twice as large
as those based on <i>F</i>, and <i>R</i>- factors based on ALL data will be
even larger.
;
_reflns_number_total     4093
_reflns_number_gt     3648
_reflns_threshold_expression     I>2sigma(I)
_refine_ls_structure_factor_coef     Fsqd
_refine_ls_matrix_type     full
_refine_ls_R_factor_all     0.0361
_refine_ls_R_factor_gt     0.0317
_refine_ls_wR_factor_gt     0.0895
_refine_ls_wR_factor_ref     0.0933
_refine_ls_goodness_of_fit_ref     1.082
_refine_ls_restrained_S_all     1.082
_refine_ls_number_reflns     4093
_refine_ls_number_parameters     121
_refine_ls_number_restraints     0
_refine_ls_hydrogen_treatment     constr
_refine_ls_weighting_scheme     calc
_refine_ls_weighting_details
         'calc w=1/[\s^2^(Fo^2^)+(0.0432P)^2^+0.1608P] where P=(Fo^2^+2Fc^2^)/3'
_atom_sites_solution_hydrogens     geom
_atom_sites_solution_primary     direct
_atom_sites_solution_secondary     difmap
_refine_ls_shift/su_max     0.001
_refine_ls_shift/su_mean     0.000
_refine_diff_density_max     0.455
_refine_diff_density_min     -0.327
_refine_ls_extinction_method     none
_refine_ls_extinction_coef     ?
loop_
    _atom_type_symbol
    _atom_type_description
    _atom_type_scat_dispersion_real
    _atom_type_scat_dispersion_imag
    _atom_type_scat_source
    'C' 'C' 0.0033 0.0016
                         'International Tables Vol C Tables 4.2.6.8 and 6.1.1.4'
    'H' 'H' 0.0000 0.0000
                         'International Tables Vol C Tables 4.2.6.8 and 6.1.1.4'
    'N' 'N' 0.0061 0.0033
                         'International Tables Vol C Tables 4.2.6.8 and 6.1.1.4'
    'O' 'O' 0.0106 0.0060
                         'International Tables Vol C Tables 4.2.6.8 and 6.1.1.4'
    'S' 'S' 0.1246 0.1234
                         'International Tables Vol C Tables 4.2.6.8 and 6.1.1.4'
_computing_data_collection     'APEX2 (Bruker, 2005)'
_computing_cell_refinement     'SAINT (Bruker, 2005)'
_computing_data_reduction     'SAINT (Bruker, 2005)'
_computing_structure_solution     'SHELXTL (Sheldrick, 2008)'
_computing_structure_refinement     'SHELXTL (Sheldrick, 2008)'
_computing_molecular_graphics     'SHELXTL (Sheldrick, 2008)'
_computing_publication_material
                             'SHELXTL (Sheldrick, 2008) and PLATON (Spek, 2009)'
loop_
    _atom_site_type_symbol
    _atom_site_label
    _atom_site_fract_x
    _atom_site_fract_y
    _atom_site_fract_z
    _atom_site_U_iso_or_equiv
    _atom_site_adp_type
    _atom_site_calc_flag
    _atom_site_refinement_flags
    _atom_site_occupancy
    _atom_site_symmetry_multiplicity
    _atom_site_disorder_assembly
    _atom_site_disorder_group
    S S1 0.44242(4) 0.52051(3) 0.69791(2) 0.02043(7) Uani d . 1 1 . .
    O O1 1.61220(13) 1.04092(8) 0.11132(7) 0.02309(14) Uani d . 1 1 . .
    H H1O1 1.6452 1.0633 0.0256 0.035 Uiso d R 1 1 . .
    N N1 1.41316(13) 0.94009(9) 0.15010(7) 0.01695(13) Uani d . 1 1 . .
    N N2 1.01528(13) 0.74755(9) 0.45088(7) 0.01587(13) Uani d . 1 1 . .
    N N3 0.81401(13) 0.65358(9) 0.50040(7) 0.01734(13) Uani d . 1 1 . .
    H H1N3 0.7419 0.6218 0.4504 0.021 Uiso d R 1 1 . .
    N N4 0.82678(13) 0.66298(9) 0.71029(7) 0.01754(13) Uani d . 1 1 . .
    H H1N4 0.9652 0.7085 0.6662 0.021 Uiso d R 1 1 . .
    C C1 1.41628(18) 0.94145(12) 0.37977(9) 0.02285(17) Uani d . 1 1 . .
    H H1A 1.5830 0.9797 0.3405 0.034 Uiso calc R 1 1 . .
    H H1B 1.4111 0.8518 0.4613 0.034 Uiso calc R 1 1 . .
    H H1C 1.3154 1.0244 0.4035 0.034 Uiso calc R 1 1 . .
    C C2 1.32385(15) 0.89332(10) 0.27889(8) 0.01613(14) Uani d . 1 1 . .
    C C3 1.11201(15) 0.78830(10) 0.32272(8) 0.01645(14) Uani d . 1 1 . .
    C C4 1.02391(19) 0.73958(13) 0.22066(9) 0.0260(2) Uani d . 1 1 . .
    H H4A 0.9612 0.6324 0.2616 0.039 Uiso calc R 1 1 . .
    H H4B 1.1576 0.7453 0.1425 0.039 Uiso calc R 1 1 . .
    H H4C 0.8953 0.8091 0.1911 0.039 Uiso calc R 1 1 . .
    C C5 0.70823(14) 0.61747(10) 0.63536(8) 0.01525(13) Uani d . 1 1 . .
    C C6 0.73697(16) 0.63713(11) 0.85512(8) 0.01993(15) Uani d . 1 1 . .
    H H6A 0.7165 0.5240 0.9036 0.024 Uiso calc R 1 1 . .
    H H6B 0.5777 0.6864 0.8714 0.024 Uiso calc R 1 1 . .
    C C7 0.91280(18) 0.70594(12) 0.90870(10) 0.02417(18) Uani d . 1 1 . .
    H H7A 0.8508 0.6882 1.0059 0.036 Uiso calc R 1 1 . .
    H H7B 0.9315 0.8181 0.8612 0.036 Uiso calc R 1 1 . .
    H H7C 1.0696 0.6559 0.8936 0.036 Uiso calc R 1 1 . .
loop_
    _atom_site_aniso_label
    _atom_site_aniso_U_11
    _atom_site_aniso_U_22
    _atom_site_aniso_U_33
    _atom_site_aniso_U_12
    _atom_site_aniso_U_13
    _atom_site_aniso_U_23
    S1 0.01501(10) 0.03141(12) 0.01420(10) -0.00775(7) 0.00028(6) -0.00740(8)
    O1 0.0233(3) 0.0273(3) 0.0159(3) -0.0142(2) -0.0004(2) -0.0031(2)
    N1 0.0172(3) 0.0177(3) 0.0139(3) -0.0061(2) -0.0013(2) -0.0027(2)
    N2 0.0154(3) 0.0189(3) 0.0117(3) -0.0038(2) -0.0016(2) -0.0030(2)
    N3 0.0163(3) 0.0242(3) 0.0109(3) -0.0066(2) -0.0010(2) -0.0050(2)
    N4 0.0158(3) 0.0247(3) 0.0119(3) -0.0052(2) -0.0012(2) -0.0060(2)
    C1 0.0260(4) 0.0279(4) 0.0160(4) -0.0094(3) -0.0062(3) -0.0060(3)
    C2 0.0174(3) 0.0173(3) 0.0129(3) -0.0041(2) -0.0032(2) -0.0032(3)
    C3 0.0175(3) 0.0197(3) 0.0116(3) -0.0050(3) -0.0021(2) -0.0040(3)
    C4 0.0287(4) 0.0360(5) 0.0138(3) -0.0161(4) -0.0015(3) -0.0081(3)
    C5 0.0140(3) 0.0191(3) 0.0117(3) -0.0020(2) -0.0017(2) -0.0040(3)
    C6 0.0202(3) 0.0278(4) 0.0118(3) -0.0039(3) -0.0012(3) -0.0073(3)
    C7 0.0253(4) 0.0323(5) 0.0194(4) -0.0007(3) -0.0078(3) -0.0122(3)
_geom_special_details
;
All e.s.d.'s (except the e.s.d. in the dihedral angle between two l.s. planes)
are estimated using the full covariance matrix. The cell e.s.d.'s are taken
into account individually in the estimation of e.s.d.'s in distances, angles
and torsion angles; correlations between e.s.d.'s in cell parameters are only
used when they are defined by crystal symmetry. An approximate (isotropic)
treatment of cell e.s.d.'s is used for estimating e.s.d.'s involving l.s.
planes.
;
loop_
    _geom_bond_atom_site_label_1
    _geom_bond_atom_site_label_2
    _geom_bond_site_symmetry_2
    _geom_bond_distance
    _geom_bond_publ_flag
    S1 C5 . 1.6823(8) ?
    O1 N1 . 1.4004(9) ?
    O1 H1O1 . 0.8499 ?
    N1 C2 . 1.2891(10) ?
    N2 C3 . 1.2913(10) ?
    N2 N3 . 1.3676(10) ?
    N3 C5 . 1.3674(10) ?
    N3 H1N3 . 0.8699 ?
    N4 C5 . 1.3326(10) ?
    N4 C6 . 1.4594(11) ?
    N4 H1N4 . 0.8699 ?
    C1 C2 . 1.4955(12) ?
    C1 H1A . 0.9800 ?
    C1 H1B . 0.9800 ?
    C1 H1C . 0.9800 ?
    C2 C3 . 1.4753(11) ?
    C3 C4 . 1.4966(12) ?
    C4 H4A . 0.9800 ?
    C4 H4B . 0.9800 ?
    C4 H4C . 0.9800 ?
    C6 C7 . 1.5182(13) ?
    C6 H6A . 0.9900 ?
    C6 H6B . 0.9900 ?
    C7 H7A . 0.9800 ?
    C7 H7B . 0.9800 ?
    C7 H7C . 0.9800 ?
loop_
    _geom_angle_atom_site_label_1
    _geom_angle_atom_site_label_2
    _geom_angle_atom_site_label_3
    _geom_angle_site_symmetry_1
    _geom_angle_site_symmetry_3
    _geom_angle
    _geom_angle_publ_flag
    N1 O1 H1O1 . . 101.9 ?
    C2 N1 O1 . . 113.41(7) ?
    C3 N2 N3 . . 118.88(7) ?
    C5 N3 N2 . . 117.92(7) ?
    C5 N3 H1N3 . . 117.7 ?
    N2 N3 H1N3 . . 124.1 ?
    C5 N4 C6 . . 123.53(7) ?
    C5 N4 H1N4 . . 114.6 ?
    C6 N4 H1N4 . . 121.9 ?
    C2 C1 H1A . . 109.5 ?
    C2 C1 H1B . . 109.5 ?
    H1A C1 H1B . . 109.5 ?
    C2 C1 H1C . . 109.5 ?
    H1A C1 H1C . . 109.5 ?
    H1B C1 H1C . . 109.5 ?
    N1 C2 C3 . . 114.67(7) ?
    N1 C2 C1 . . 124.68(7) ?
    C3 C2 C1 . . 120.63(7) ?
    N2 C3 C2 . . 114.69(7) ?
    N2 C3 C4 . . 125.37(8) ?
    C2 C3 C4 . . 119.93(7) ?
    C3 C4 H4A . . 109.5 ?
    C3 C4 H4B . . 109.5 ?
    H4A C4 H4B . . 109.5 ?
    C3 C4 H4C . . 109.5 ?
    H4A C4 H4C . . 109.5 ?
    H4B C4 H4C . . 109.5 ?
    N4 C5 N3 . . 116.43(7) ?
    N4 C5 S1 . . 123.74(6) ?
    N3 C5 S1 . . 119.83(6) ?
    N4 C6 C7 . . 110.08(7) ?
    N4 C6 H6A . . 109.6 ?
    C7 C6 H6A . . 109.6 ?
    N4 C6 H6B . . 109.6 ?
    C7 C6 H6B . . 109.6 ?
    H6A C6 H6B . . 108.2 ?
    C6 C7 H7A . . 109.5 ?
    C6 C7 H7B . . 109.5 ?
    H7A C7 H7B . . 109.5 ?
    C6 C7 H7C . . 109.5 ?
    H7A C7 H7C . . 109.5 ?
    H7B C7 H7C . . 109.5 ?
loop_
    _geom_torsion_atom_site_label_1
    _geom_torsion_atom_site_label_2
    _geom_torsion_atom_site_label_3
    _geom_torsion_atom_site_label_4
    _geom_torsion_site_symmetry_1
    _geom_torsion_site_symmetry_2
    _geom_torsion_site_symmetry_3
    _geom_torsion_site_symmetry_4
    _geom_torsion
    _geom_torsion_publ_flag
    C3 N2 N3 C5 . . . . -177.16(8) ?
    O1 N1 C2 C3 . . . . 179.32(7) ?
    O1 N1 C2 C1 . . . . 0.93(13) ?
    N3 N2 C3 C2 . . . . 178.30(7) ?
    N3 N2 C3 C4 . . . . -0.76(14) ?
    N1 C2 C3 N2 . . . . -176.75(8) ?
    C1 C2 C3 N2 . . . . 1.71(12) ?
    N1 C2 C3 C4 . . . . 2.37(13) ?
    C1 C2 C3 C4 . . . . -179.18(9) ?
    C6 N4 C5 N3 . . . . 178.54(8) ?
    C6 N4 C5 S1 . . . . -1.47(13) ?
    N2 N3 C5 N4 . . . . -7.33(12) ?
    N2 N3 C5 S1 . . . . 172.68(6) ?
    C5 N4 C6 C7 . . . . -178.86(8) ?
loop_
    _geom_hbond_atom_site_label_D
    _geom_hbond_atom_site_label_H
    _geom_hbond_atom_site_label_A
    _geom_hbond_site_symmetry_A
    _geom_hbond_distance_DH
    _geom_hbond_distance_HA
    _geom_hbond_distance_DA
    _geom_hbond_angle_DHA
    _geom_hbond_publ_flag
    O1 H1O1 N1 2_875 0.8500 2.0000 2.7876(10) 154.00 yes
    N3 H1N3 S1 2_666 0.8700 2.7500 3.6124(8) 171.00 yes
    N4 H1N4 N2 . 0.8700 2.1700 2.6055(10) 111.00 yes
    C1 H1A O1 . 0.9800 2.3000 2.6970(11) 103.00 yes
    C4 H4A S1 2_666 0.9800 2.6400 3.4302(12) 138.00 yes
    C4 H4B N1 . 0.9800 2.3900 2.7636(14) 102.00 yes
_iucr_refine_instructions_details
;
TITL mo_l3_0m in P-1 (100K)
CELL 0.71073   5.7065   9.0632  10.7109  71.309  76.318  86.420
ZERR    2.00   0.0002   0.0003   0.0004   0.001   0.001   0.001
LATT  1
SFAC C H N O S
UNIT 14 28 8 2 2
TEMP -173.000
SIZE 0.074 0.205 0.566
L.S. 10
BOND $H
FMAP 2 1 60
OMIT -4 68
OMIT -1 -1 1
OMIT -1 3 1
OMIT -1 3 0
OMIT 0 0 2
OMIT 3 1 6
OMIT 1 1 3
PLAN 20
ACTA
CONF
WGHT    0.043200    0.160800
FVAR       1.59446
S1    5    0.442425    0.520506    0.697914    11.00000    0.01501    0.03141 =
         0.01420   -0.00740    0.00028   -0.00775
O1    4    1.612202    1.040920    0.111324    11.00000    0.02330    0.02728 =
         0.01585   -0.00314   -0.00043   -0.01423
AFIX   3
H1O1  2    1.645163    1.063327    0.025650    11.00000   -1.50000
AFIX   0
N1    3    1.413156    0.940086    0.150100    11.00000    0.01721    0.01774 =
         0.01390   -0.00267   -0.00134   -0.00613
N2    3    1.015277    0.747555    0.450882    11.00000    0.01539    0.01889 =
         0.01171   -0.00296   -0.00161   -0.00382
N3    3    0.814006    0.653582    0.500401    11.00000    0.01630    0.02424 =
         0.01088   -0.00496   -0.00100   -0.00657
AFIX   3
H1N3  2    0.741934    0.621771    0.450420    11.00000   -1.20000
AFIX   0
N4    3    0.826779    0.662978    0.710290    11.00000    0.01580    0.02474 =
         0.01190   -0.00598   -0.00117   -0.00518
AFIX   3
H1N4  2    0.965204    0.708549    0.666245    11.00000   -1.20000
AFIX   0
C1    1    1.416279    0.941451    0.379769    11.00000    0.02600    0.02793 =
         0.01599   -0.00599   -0.00619   -0.00944
AFIX 137
H1A   2    1.582962    0.979740    0.340541    11.00000   -1.50000
H1B   2    1.411082    0.851784    0.461344    11.00000   -1.50000
H1C   2    1.315364    1.024373    0.403528    11.00000   -1.50000
AFIX   0
C2    1    1.323850    0.893318    0.278888    11.00000    0.01742    0.01728 =
         0.01292   -0.00316   -0.00315   -0.00408
C3    1    1.112006    0.788301    0.322720    11.00000    0.01752    0.01967 =
         0.01156   -0.00399   -0.00213   -0.00504
C4    1    1.023909    0.739585    0.220659    11.00000    0.02874    0.03604 =
         0.01385   -0.00815   -0.00147   -0.01612
AFIX 137
H4A   2    0.961159    0.632395    0.261586    11.00000   -1.50000
H4B   2    1.157558    0.745325    0.142486    11.00000   -1.50000
H4C   2    0.895321    0.809133    0.191073    11.00000   -1.50000
AFIX   0
C5    1    0.708234    0.617466    0.635362    11.00000    0.01403    0.01908 =
         0.01167   -0.00398   -0.00172   -0.00203
C6    1    0.736973    0.637133    0.855116    11.00000    0.02022    0.02785 =
         0.01177   -0.00734   -0.00116   -0.00390
AFIX  23
H6A   2    0.716457    0.523974    0.903605    11.00000   -1.20000
H6B   2    0.577710    0.686396    0.871447    11.00000   -1.20000
AFIX   0
C7    1    0.912803    0.705943    0.908700    11.00000    0.02533    0.03235 =
         0.01935   -0.01217   -0.00779   -0.00073
AFIX 137
H7A   2    0.850780    0.688238    1.005889    11.00000   -1.50000
H7B   2    0.931528    0.818125    0.861174    11.00000   -1.50000
H7C   2    1.069596    0.655882    0.893623    11.00000   -1.50000
HKLF 4
REM  mo_l3_0m in P-1 (100K)
REM R1 =  0.0317 for   3648 Fo > 4sig(Fo)  and  0.0361 for all   4093 data
REM    121 parameters refined using      0 restraints
END
WGHT      0.0409      0.1673
REM Highest difference peak  0.455,  deepest hole -0.327,  1-sigma level  0.057
Q1    1   1.3793  0.9201  0.2171  11.00000  0.05    0.46
Q2    1   0.7613  0.6379  0.6769  11.00000  0.05    0.44
Q3    1   1.2215  0.8407  0.3014  11.00000  0.05    0.43
Q4    1   1.0575  0.7645  0.3865  11.00000  0.05    0.41
Q5    1   0.7702  0.6344  0.5602  11.00000  0.05    0.40
Q6    1   0.5982  0.5784  0.6639  11.00000  0.05    0.39
Q7    1   1.0671  0.7625  0.2750  11.00000  0.05    0.37
Q8    1   1.3623  0.9064  0.3361  11.00000  0.05    0.37
Q9    1   0.8222  0.6678  0.8839  11.00000  0.05    0.36
Q10   1   0.9792  0.7988  0.2020  11.00000  0.05    0.36
Q11   1   0.8603  0.7401  0.2429  11.00000  0.05    0.28
Q12   1   1.0163  0.7575  0.5164  11.00000  0.05    0.27
Q13   1   1.3212  0.9506  0.1130  11.00000  0.05    0.27
Q14   1   0.8953  0.6990  0.4790  11.00000  0.05    0.26
Q15   1   0.9792  0.8619  0.1353  11.00000  0.05    0.24
Q16   1   1.0208  0.8241  0.1484  11.00000  0.05    0.23
Q17   1   1.3837  0.9040  0.1170  11.00000  0.05    0.22
Q18   1   1.6468  1.0374  0.1612  11.00000  0.05    0.21
Q19   1   0.4457  0.4722  0.7766  11.00000  0.05    0.21
Q20   1   1.1658  0.6790  0.1777  11.00000  0.05    0.20
;
data_global
_journal_date_recd_electronic     2012-06-07
_journal_date_accepted     2012-06-24
_journal_name_full     'Acta Crystallographica, Section E'
_journal_year     2012
_journal_volume     68
_journal_issue      8
_journal_page_first     o2552
_journal_page_last     o2552
_journal_paper_category     QO
_journal_paper_doi     10.1107/S1600536812028632
_journal_coeditor_code     NG5276
_publ_contact_author_name     'Siang Guan Teoh'
_publ_contact_author_address
;
School of Chemical Sciences, Universiti Sains Malaysia, Minden, Penang,
Malaysia,
;
_publ_contact_author_email     'sgteoh@usm.my'
_publ_contact_author_fax     ?
_publ_contact_author_phone     ?
_publ_section_title
;\
(<i>E</i>)-<i>N</i>-Ethyl-2-[(<i>E</i>)-3-(hydroxyimino)butan-2-ylidene]\
hydrazinecarbothioamide
;
loop_
    _publ_author_name
    _publ_author_footnote
    _publ_author_address
    'Abduelftah, Halema Shaban' .
;
School of Chemical Sciences, Universiti Sains Malaysia, Penang, Malaysia
University of Sabha, Libya
;
    'Ali, Amna Qasem' .
;
School of Chemical Sciences, Universiti Sains Malaysia, Minden, Penang,
Malaysia
Faculty of Science, Sabha University, Libya
;
    'Eltayeb, Naser Eltaher'
;
Thomson Reuters ResearcherID: E-9395-2011.
;
;
Department of Chemistry, International University of Africa, Khartoum, Sudan
;
    'Teoh, Siang Guan' .
;
School of Chemical Sciences, Universiti Sains Malaysia, Minden, Penang,
Malaysia
;
    'Fun, Hoong-Kun'
;
Thomson Reuters ResearcherID: A-3561-2009.
;
;
X-ray Crystallography Unit, School of Physics,Universiti Sains Malaysia,
11800 USM, Penang, Malaysia
;
