# Supplementary material for: (E)-N-Ethyl-2-[(E)-3-(hy­droxy­imino)­butan-2-yl­idene]hydrazinecarbothio­amide
Source: Acta Crystallogr Sect E Struct Rep Online. 2012 Jul 25;68(Pt 8):o2552. doi: 10.1107/S1600536812028632 (PMC3414996; doi:10.1107/S1600536812028632)
Supplement: Supplementary file 2 [file e-68-o2552-Isup2.hkl]

# 
# h,k,l, Fc-squared, Fo-squared, sigma(Fo-squared) and status flag 
# 
data_I
_shelx_title ' mo_l3_0m in P-1 (100K)' 
_shelx_refln_list_code          4 
_shelx_F_calc_maximum       61.15 
_exptl_crystal_F_000       216.00 
_reflns_d_resolution_high  0.6355 
 
loop_ 
 _symmetry_equiv_pos_as_xyz 
 'x, y, z' 
 '-x, -y, -z' 
 
_cell_length_a     5.7065 
_cell_length_b     9.0632 
_cell_length_c    10.7109 
_cell_angle_alpha  71.309 
_cell_angle_beta   76.318 
_cell_angle_gamma  86.420 
 
_shelx_F_squared_multiplier     1.000 
 
loop_ 
 _refln_index_h 
 _refln_index_k 
 _refln_index_l 
 _refln_F_squared_calc 
 _refln_F_squared_meas 
 _refln_F_squared_sigma 
 _refln_observed_status 
   1   0   0      161.37      187.56      3.38 o 
   2   0   0      353.02      381.96      5.50 o 
   3   0   0        6.57        8.42      0.41 o 
   4   0   0       17.96       22.56      0.70 o 
   5   0   0      108.65      125.42      2.18 o 
   6   0   0       37.75       40.42      0.83 o 
   7   0   0      157.16      154.49      2.44 o 
   8   0   0       51.99       52.02      1.52 o 
  -8   1   0       40.69       43.73      2.83 o 
  -7   1   0       25.93       27.47      1.73 o 
  -6   1   0        0.14       -0.04      0.25 o 
  -5   1   0        0.95        0.22      0.22 o 
  -4   1   0      323.73      370.53      4.86 o 
  -3   1   0        0.79        0.01      0.16 o 
  -2   1   0      510.32      536.91     12.57 o 
  -1   1   0       11.46       14.84      0.76 o 
   1   1   0     1023.89      977.17     21.84 o 
   3   1   0     1404.66     1615.24     14.79 o 
   4   1   0      152.37      130.41      1.34 o 
   5   1   0       39.09       38.77      0.78 o 
   6   1   0        2.82        4.27      0.38 o 
   7   1   0       43.44       45.36      0.86 o 
   8   1   0       47.21       47.50      1.14 o 
  -8   2   0       89.29       84.73      2.05 o 
  -7   2   0       30.40       33.31      0.95 o 
  -6   2   0       93.81       97.91      1.83 o 
  -5   2   0       81.38       82.99      1.42 o 
  -4   2   0       31.66       32.45      0.54 o 
  -3   2   0        3.80        3.92      0.16 o 
  -2   2   0       82.15       84.95      1.11 o 
   0   2   0       27.81       32.71      0.91 o 
   1   2   0      729.48      784.18     10.42 o 
   2   2   0        0.20        0.09      0.06 o 
   3   2   0       24.25       32.59      0.72 o 
   4   2   0       69.65       91.43      1.03 o 
   5   2   0        3.23        4.33      0.24 o 
   6   2   0      125.35      117.58      1.41 o 
   7   2   0       33.18       34.43      0.79 o 
   8   2   0       10.51       11.37      0.61 o 
  -8   3   0       15.46       17.55      0.88 o 
  -7   3   0        3.61        4.69      0.99 o 
  -6   3   0       15.01       16.25      0.75 o 
  -5   3   0       16.37       18.50      0.42 o 
  -4   3   0       74.42       75.67      0.84 o 
  -3   3   0      260.24      285.55      2.59 o 
  -2   3   0       34.39       29.69      0.66 o 
   0   3   0      757.92      742.43      8.33 o 
   2   3   0     2357.62     2496.71     79.35 o 
   4   3   0      242.09      240.50      2.57 o 
   5   3   0       49.45       40.38      0.71 o 
   6   3   0        7.61        6.87      0.35 o 
   7   3   0       36.42       36.51      0.73 o 
   8   3   0        1.26        1.72      0.40 o 
  -8   4   0        5.83        6.81      0.54 o 
  -7   4   0       40.92       38.65      1.02 o 
  -6   4   0       85.52       89.30      1.97 o 
  -5   4   0       64.63       60.08      1.04 o 
  -4   4   0       23.88       23.33      0.58 o 
  -3   4   0        1.32        0.87      0.54 o 
  -2   4   0     3283.91     3663.63     53.53 o 
  -1   4   0        2.91        5.56      0.34 o 
   0   4   0      206.08      190.44      2.13 o 
   1   4   0       56.14       48.55      0.66 o 
   2   4   0      171.09      152.78      1.72 o 
   3   4   0       19.33       28.58      0.72 o 
   4   4   0       19.95       17.68      0.50 o 
   5   4   0       34.92       23.03      0.59 o 
   6   4   0        0.00        3.95      0.71 o 
   7   4   0        0.14        0.23      0.21 o 
   8   4   0       23.18       24.96      1.05 o 
  -8   5   0        0.37        0.15      0.29 o 
  -7   5   0       11.43       11.46      0.74 o 
  -6   5   0        1.27        1.37      0.25 o 
  -5   5   0      105.85      107.34      1.84 o 
  -4   5   0      159.42      157.05      2.45 o 
  -3   5   0       69.82       41.10      5.97 o 
  -2   5   0       14.51        9.64      0.48 o 
  -1   5   0      320.31      305.53      2.90 o 
   0   5   0      267.46      275.23      3.81 o 
   1   5   0     1524.95     1638.23     12.78 o 
   2   5   0      466.05      460.72      4.15 o 
   3   5   0      382.69      372.37      8.40 o 
   4   5   0      232.19      196.34      2.33 o 
   5   5   0       10.14       11.97      0.58 o 
   6   5   0        3.07        2.95      0.32 o 
   7   5   0        0.05        0.40      0.24 o 
   8   5   0      206.31      206.77      3.01 o 
  -7   6   0       37.11       35.67      1.03 o 
  -6   6   0       34.40       30.92      1.38 o 
  -5   6   0       27.23       28.34      0.87 o 
  -4   6   0        5.63        5.04      0.43 o 
  -3   6   0      583.34      630.33      7.19 o 
  -2   6   0       73.00       79.33      1.34 o 
  -1   6   0        4.96        3.50      0.20 o 
   0   6   0       21.91       16.93      0.39 o 
   1   6   0      128.05      118.07      1.30 o 
   2   6   0        5.39        8.57      0.45 o 
   3   6   0       40.47       41.18      0.74 o 
   4   6   0        0.25        0.71      0.21 o 
   5   6   0       42.18       43.13      0.94 o 
   6   6   0       22.19       21.70      0.77 o 
   7   6   0      108.22      113.43      1.94 o 
  -7   7   0        1.74        2.34      0.35 o 
  -6   7   0       53.39       51.40      1.12 o 
  -5   7   0       75.74       76.61      1.93 o 
  -4   7   0       64.23       67.82      1.67 o 
  -3   7   0        0.45        0.51      0.21 o 
  -2   7   0      218.22      210.31      2.82 o 
  -1   7   0       63.53       61.28      0.83 o 
   0   7   0      455.32      480.93      4.30 o 
   1   7   0      179.19      181.91      1.89 o 
   2   7   0      221.04      225.42      2.26 o 
   3   7   0      283.28      263.39      2.74 o 
   4   7   0       50.33       51.29      1.04 o 
   5   7   0        9.74        7.69      0.53 o 
   6   7   0        3.03        3.41      0.52 o 
   7   7   0      142.24      138.41      2.48 o 
  -7   8   0        6.13        4.12      0.99 o 
  -6   8   0        8.78       11.00      0.73 o 
  -5   8   0        3.47        2.83      0.43 o 
  -4   8   0      102.06       97.19      2.12 o 
  -3   8   0      123.81      120.74      2.37 o 
  -2   8   0       16.97       18.30      0.78 o 
  -1   8   0        2.77        2.88      0.22 o 
   0   8   0       29.18       30.45      0.84 o 
   1   8   0       11.07       14.50      0.54 o 
   2   8   0       15.54       16.89      0.57 o 
   3   8   0        4.31        6.64      0.42 o 
   4   8   0       87.32       85.61      1.60 o 
   5   8   0       76.45       75.30      1.54 o 
   6   8   0      232.33      233.02      3.34 o 
  -6   9   0       21.05       23.92      1.03 o 
  -5   9   0       26.73       27.47      1.09 o 
  -4   9   0        1.32        0.66      0.31 o 
  -3   9   0      129.03      130.07      2.28 o 
  -2   9   0        6.43        5.87      0.59 o 
  -1   9   0       79.96       81.70      1.42 o 
   0   9   0       31.41       29.25      0.87 o 
   1   9   0       47.56       51.73      1.22 o 
   2   9   0      157.92      152.84      2.47 o 
   3   9   0       38.75       39.78      0.92 o 
   4   9   0       23.75       19.88      0.75 o 
   5   9   0        6.22        6.78      0.57 o 
   6   9   0       61.57       59.37      1.61 o 
  -5  10   0       19.08       14.05      0.84 o 
  -4  10   0       77.53       69.04      1.64 o 
  -3  10   0       26.77       27.20      0.94 o 
  -2  10   0       12.83       10.78      0.61 o 
  -1  10   0        1.64        3.59      0.53 o 
   0  10   0       23.23       23.44      0.81 o 
   1  10   0        0.05        0.59      0.27 o 
   2  10   0        1.45        1.87      0.51 o 
   3  10   0       56.98       59.71      1.48 o 
   4  10   0       81.22       79.74      1.47 o 
   5  10   0      255.79      255.85      4.46 o 
  -5  11   0        0.01       -0.05      0.41 o 
  -4  11   0       46.21       47.62      1.62 o 
  -3  11   0        0.64        0.68      0.39 o 
  -2  11   0        9.53        8.38      0.73 o 
  -1  11   0        0.08       -0.23      0.37 o 
   0  11   0        0.96        1.36      0.33 o 
   1  11   0       43.40       44.42      1.21 o 
   2  11   0        6.17        6.13      0.78 o 
   3  11   0       10.42        9.79      0.96 o 
   4  11   0        1.27        0.79      0.87 o 
  -4  12   0       12.09       13.73      1.09 o 
  -3  12   0        6.64        5.75      0.82 o 
  -2  12   0        0.00        0.31      0.56 o 
  -1  12   0       22.72       23.08      1.29 o 
   0  12   0        4.34        4.60      0.68 o 
   1  12   0        0.28        0.40      0.31 o 
   2  12   0       14.77       15.69      1.15 o 
   3  12   0       40.55       43.70      3.32 o 
  -2  13   0        2.33        2.72      0.85 o 
  -1  13   0        1.63        2.54      0.78 o 
   0  13   0        5.67        6.82      0.83 o 
   1  13   0        0.12       -0.30      0.46 o 
   2  13   0        0.65        0.67      0.54 o 
  -1 -13   1        2.35        2.81      1.20 o 
   0 -13   1        8.56       11.61      1.27 o 
   1 -13   1        1.38        0.60      0.61 o 
  -3 -12   1        0.00       -0.01      0.52 o 
  -2 -12   1        3.71        2.82      0.65 o 
  -1 -12   1        0.04       -0.20      0.42 o 
   0 -12   1       26.62       26.27      1.29 o 
   1 -12   1        1.51        1.50      0.64 o 
   2 -12   1       10.23       11.26      1.33 o 
   3 -12   1        4.33        4.74      0.80 o 
  -4 -11   1       76.25       78.18      2.13 o 
  -3 -11   1        9.34        9.04      0.95 o 
  -2 -11   1        4.83        5.38      0.75 o 
  -1 -11   1       23.10       23.80      0.90 o 
   0 -11   1       15.69       15.25      1.63 o 
   1 -11   1       12.45       11.35      0.95 o 
   2 -11   1       55.45       56.68      3.55 o 
   3 -11   1        9.97        8.47      0.67 o 
   4 -11   1        1.92        2.03      0.56 o 
   5 -11   1        0.14        0.55      0.47 o 
  -5 -10   1       14.64       13.43      0.83 o 
  -4 -10   1        7.33        7.16      0.66 o 
  -3 -10   1        0.09        0.61      0.36 o 
  -2 -10   1        0.01        0.66      0.45 o 
  -1 -10   1       97.81       94.33      3.55 o 
   0 -10   1       15.68       14.46      0.83 o 
   1 -10   1       45.47       50.70      1.68 o 
   2 -10   1        0.32        0.17      0.28 o 
   3 -10   1        0.83        0.77      0.33 o 
   4 -10   1        5.79        3.75      0.59 o 
   5 -10   1       34.65       32.00      1.69 o 
  -6  -9   1       23.24       23.85      1.17 o 
  -5  -9   1       83.13       81.32      1.73 o 
  -4  -9   1        0.00        0.13      0.26 o 
  -3  -9   1        0.35        0.22      0.25 o 
  -2  -9   1       22.56       23.98      1.22 o 
  -1  -9   1       40.12       43.77      1.13 o 
   0  -9   1       32.72       33.63      0.95 o 
   1  -9   1      194.13      194.10      2.91 o 
   2  -9   1        7.81        6.41      0.46 o 
   3  -9   1        2.84        1.43      0.43 o 
   4  -9   1        6.03        5.46      0.53 o 
   5  -9   1       10.05       13.12      0.77 o 
   6  -9   1        3.35        3.32      0.46 o 
  -6  -8   1        0.39        0.58      0.38 o 
  -5  -8   1       55.71       52.55      1.29 o 
  -4  -8   1       25.59       24.85      0.74 o 
  -3  -8   1        6.63        5.28      0.47 o 
  -2  -8   1      171.23      155.88      2.00 o 
  -1  -8   1       38.57       35.44      0.85 o 
   0  -8   1      130.65      133.43      2.24 o 
   1  -8   1       10.20        9.63      0.37 o 
   2  -8   1        5.67        5.43      0.38 o 
   3  -8   1       65.05       57.55      1.32 o 
   4  -8   1      132.61      139.93      2.33 o 
   5  -8   1       23.36       23.63      0.83 o 
   6  -8   1        2.99        1.27      0.38 o 
   7  -8   1       10.05        8.78      0.57 o 
  -7  -7   1       33.67       34.01      1.45 o 
  -6  -7   1       59.26       59.42      1.90 o 
  -5  -7   1       27.37       25.18      0.86 o 
  -4  -7   1       15.59       17.31      0.71 o 
  -3  -7   1        0.81        0.54      0.21 o 
  -2  -7   1       24.90       29.07      0.79 o 
  -1  -7   1       15.94       16.77      0.48 o 
   0  -7   1      411.20      427.83      3.90 o 
   1  -7   1        8.99       10.01      0.35 o 
   2  -7   1       63.22       65.80      1.13 o 
   3  -7   1       63.55       60.89      1.27 o 
   4  -7   1        0.23        0.41      0.26 o 
   5  -7   1        0.68        0.64      0.29 o 
   6  -7   1        1.80        1.38      0.35 o 
   7  -7   1        4.32        3.93      0.42 o 
  -7  -6   1       15.48       15.55      0.78 o 
  -6  -6   1      131.08      132.06      2.13 o 
  -5  -6   1      141.72      139.90      2.14 o 
  -4  -6   1       53.86       48.05      1.05 o 
  -3  -6   1      135.08      110.17      1.49 o 
  -2  -6   1       21.60       16.67      0.49 o 
  -1  -6   1      176.33      184.44      1.88 o 
   0  -6   1       50.36       40.08      0.66 o 
   1  -6   1       23.71       22.01      0.41 o 
   2  -6   1      240.77      248.68      2.85 o 
   3  -6   1      435.93      435.67      6.45 o 
   4  -6   1       29.26       31.13      0.79 o 
   5  -6   1        1.72        2.81      0.30 o 
   6  -6   1        6.85        6.59      0.42 o 
   7  -6   1        0.31       -0.02      0.38 o 
  -7  -5   1       42.02       45.38      1.10 o 
  -6  -5   1       85.52       84.79      1.68 o 
  -5  -5   1       89.75       89.24      1.52 o 
  -4  -5   1       29.16       29.76      0.70 o 
  -3  -5   1        3.32        6.43      0.46 o 
  -2  -5   1       24.40       20.36      0.50 o 
  -1  -5   1      431.34      474.53      4.19 o 
   0  -5   1       97.18      116.49      1.23 o 
   1  -5   1      236.71      251.50      2.30 o 
   2  -5   1      291.38      282.96      3.41 o 
   3  -5   1       42.17       38.93      1.80 o 
   4  -5   1       11.95       12.03      0.46 o 
   5  -5   1        9.82        9.89      0.53 o 
   6  -5   1       29.81       28.67      1.37 o 
   7  -5   1       12.21       13.30      0.61 o 
   8  -5   1        2.61        2.45      0.44 o 
  -8  -4   1       15.22       15.10      0.95 o 
  -7  -4   1      140.33      139.68      2.09 o 
  -6  -4   1      245.39      240.56      3.89 o 
  -5  -4   1      129.88      126.65      1.71 o 
  -4  -4   1       37.05       22.29      0.58 o 
  -3  -4   1        9.95       11.59      0.65 o 
  -2  -4   1       41.61       49.82      0.71 o 
  -1  -4   1       70.98       56.33      0.75 o 
   0  -4   1        2.07        2.87      0.48 o 
   1  -4   1      596.48      648.92      5.88 o 
   2  -4   1     1127.15     1131.00     11.00 o 
   4  -4   1      101.07       95.39      1.57 o 
   5  -4   1        2.81        2.06      0.24 o 
   6  -4   1       16.02       15.06      0.64 o 
   7  -4   1       10.76       12.47      1.57 o 
   8  -4   1        0.58        0.40      0.38 o 
  -8  -3   1       44.73       49.19      1.30 o 
  -7  -3   1       89.31       90.21      1.82 o 
  -6  -3   1      138.63      132.20      1.68 o 
  -5  -3   1       92.70       94.59      1.33 o 
  -4  -3   1       94.52      103.09      1.36 o 
  -2  -3   1      139.69      156.55      1.72 o 
  -1  -3   1      607.92      689.06      7.81 o 
   0  -3   1      487.00      529.28      5.32 o 
   1  -3   1      658.92      642.87     12.24 o 
   2  -3   1      332.90      343.18      5.97 o 
   3  -3   1       90.75       99.99      1.18 o 
   4  -3   1      149.85      162.86      1.70 o 
   5  -3   1      137.18      144.35      1.84 o 
   6  -3   1        3.41        3.75      0.66 o 
   7  -3   1        0.08       -0.29      0.27 o 
   8  -3   1        0.20        0.09      0.33 o 
  -8  -2   1       71.92       74.54      1.58 o 
  -7  -2   1      190.46      192.29      2.72 o 
  -6  -2   1      126.64      128.33      1.57 o 
  -5  -2   1        4.61        0.95      0.17 o 
  -4  -2   1      117.69      111.94      1.37 o 
  -3  -2   1       14.34       12.57      0.39 o 
  -2  -2   1       13.40       10.19      0.55 o 
  -1  -2   1       62.13       38.56      3.97 o 
   0  -2   1     1664.76     1682.92     26.94 o 
   2  -2   1      424.61      476.58      6.13 o 
   3  -2   1      446.53      410.03      4.73 o 
   4  -2   1       80.33       72.84      0.98 o 
   5  -2   1      182.97      178.39      2.73 o 
   6  -2   1        0.61        1.07      0.44 o 
   7  -2   1        6.09        8.14      0.97 o 
  -8  -1   1       40.55       40.43      1.13 o 
  -7  -1   1       79.15       80.45      1.41 o 
  -6  -1   1       71.49       75.03      1.19 o 
  -5  -1   1      134.84      137.63      1.53 o 
  -4  -1   1      512.14      522.18      4.39 o 
  -3  -1   1        4.44        3.17      0.14 o 
  -2  -1   1     1277.42     1418.54     15.70 o 
   0  -1   1      370.18      375.22      8.68 o 
   1  -1   1      853.16      904.88     14.43 o 
   2  -1   1      112.88      133.93      2.66 o 
   3  -1   1      593.96      663.45      9.33 o 
   4  -1   1      363.22      378.91      5.74 o 
   5  -1   1        2.48        2.25      0.32 o 
   6  -1   1       15.61       16.27      0.80 o 
   7  -1   1       19.97       21.13      1.41 o 
  -8   0   1       69.17       70.20      1.42 o 
  -7   0   1       45.27       47.41      1.75 o 
  -6   0   1        5.44        3.63      0.25 o 
  -5   0   1      136.93      127.75      1.55 o 
  -4   0   1       82.99       76.87      1.00 o 
  -3   0   1       21.55       15.00      0.31 o 
  -2   0   1      333.83      206.51      5.26 o 
  -1   0   1     1006.41     1017.49     13.33 o 
   1   0   1     2170.45     2217.88     39.63 o 
   2   0   1      441.71      458.49      8.10 o 
   3   0   1      266.10      260.34      3.99 o 
   4   0   1      628.27      649.50      9.38 o 
   5   0   1       22.26       21.02      0.75 o 
   6   0   1       93.83       98.50      1.96 o 
   7   0   1        8.80        8.02      0.67 o 
   8   0   1        0.16        0.15      0.80 o 
  -8   1   1       15.87       17.46      0.64 o 
  -7   1   1       14.19       15.96      0.88 o 
  -6   1   1       62.17       63.76      1.16 o 
  -5   1   1      429.05      423.90      4.80 o 
  -4   1   1      113.17      107.47      1.12 o 
  -3   1   1     1219.53     1316.98     15.54 o 
  -2   1   1        0.30        0.26      0.24 o 
  -1   1   1       26.61       21.04      0.48 o 
   0   1   1      639.21      686.90     17.32 o 
   1   1   1        7.64        0.86      0.21 o 
   3   1   1      622.66      616.33      7.27 o 
   4   1   1        8.08        5.23      0.25 o 
   5   1   1       83.85       74.63      1.56 o 
   6   1   1      143.79      144.44      2.04 o 
   7   1   1        0.08        0.08      0.22 o 
   8   1   1       12.01       11.67      0.69 o 
  -8   2   1        2.44        2.19      0.31 o 
  -7   2   1       20.90       21.29      0.95 o 
  -6   2   1       62.64       60.24      1.37 o 
  -5   2   1       77.12       73.92      0.87 o 
  -4   2   1       32.83       33.77      0.44 o 
  -3   2   1      381.63      369.69      4.47 o 
  -2   2   1        8.00       13.24      0.27 o 
  -1   2   1      127.00      112.19      2.17 o 
   0   2   1     3739.85     3933.46     89.31 o 
   1   2   1       63.67       44.69      1.31 o 
   2   2   1      295.99      315.58      4.96 o 
   3   2   1     1043.04     1140.14     10.26 o 
   4   2   1       95.25       86.82      1.13 o 
   5   2   1      308.48      327.75      3.43 o 
   6   2   1        7.18        8.68      0.36 o 
   7   2   1       25.27       23.29      0.65 o 
   8   2   1        5.44        6.09      0.44 o 
  -8   3   1        0.12        0.08      0.26 o 
  -7   3   1        6.98        7.78      0.48 o 
  -6   3   1      168.89      164.71      2.39 o 
  -5   3   1       92.16       93.10      1.60 o 
  -4   3   1      621.60      643.94      5.29 o 
  -3   3   1       34.29       35.93      1.27 o 
  -2   3   1        0.17        0.76      0.13 o 
   0   3   1       36.58       35.89      0.67 o 
   1   3   1      771.06      858.30     19.93 o 
   2   3   1      261.18      266.12      3.29 o 
   3   3   1        3.26        4.43      0.50 o 
   4   3   1       95.07       83.36      1.10 o 
   5   3   1      282.91      282.11      2.82 o 
   6   3   1       10.03       12.93      0.41 o 
   7   3   1       85.10       84.96      1.53 o 
   8   3   1        0.09       -0.17      0.25 o 
  -8   4   1       34.08       36.00      1.14 o 
  -7   4   1       12.22       11.45      0.61 o 
  -6   4   1       18.48       17.67      0.48 o 
  -5   4   1        3.50        3.85      0.37 o 
  -4   4   1      179.29      172.42      2.32 o 
  -3   4   1       23.13        6.97      0.62 o 
  -2   4   1      354.92      322.61      5.21 o 
  -1   4   1     2315.19     2468.87     38.62 o 
   0   4   1       22.10       20.77      0.39 o 
   1   4   1       22.94       21.83      0.42 o 
   2   4   1      756.38      830.60      7.72 o 
   3   4   1       55.70       54.47      1.10 o 
   4   4   1      409.49      466.55      4.64 o 
   5   4   1       50.09       54.15      1.19 o 
   6   4   1       84.12       79.82      1.23 o 
   7   4   1       51.45       50.23      0.94 o 
   8   4   1       36.49       38.79      1.05 o 
  -8   5   1        0.64        0.67      0.37 o 
  -7   5   1       34.14       32.47      1.04 o 
  -6   5   1       20.03       22.65      0.65 o 
  -5   5   1      179.11      180.59      2.55 o 
  -4   5   1       28.89       29.02      0.75 o 
  -3   5   1       12.39       16.94      1.29 o 
  -2   5   1       11.30       13.93      0.53 o 
  -1   5   1       93.88      104.41      1.26 o 
   0   5   1       81.19      108.41      2.28 o 
   1   5   1        8.77        7.31      0.24 o 
   2   5   1       84.42      104.81      1.28 o 
   3   5   1        9.72        7.98      0.40 o 
   4   5   1      250.33      241.32      2.74 o 
   5   5   1       12.26       19.71      1.17 o 
   6   5   1      184.67      183.87      2.32 o 
   7   5   1       10.08        9.55      0.51 o 
   8   5   1        5.63        4.69      0.63 o 
  -7   6   1        0.12       -0.14      0.32 o 
  -6   6   1        2.37        2.16      0.32 o 
  -5   6   1       37.67       37.36      1.42 o 
  -4   6   1        8.09        6.55      0.47 o 
  -3   6   1      250.84      248.12      3.70 o 
  -2   6   1      965.32      999.58     10.98 o 
  -1   6   1      109.23       95.39      1.13 o 
   0   6   1       21.22       22.59      0.43 o 
   1   6   1      182.14      190.94      1.68 o 
   2   6   1        0.24        0.51      0.12 o 
   3   6   1      251.48      284.04      2.81 o 
   4   6   1       46.37       46.93      0.92 o 
   5   6   1       87.83       83.24      1.35 o 
   6   6   1      107.20      103.67      1.62 o 
   7   6   1       73.48       73.66      1.35 o 
  -7   7   1        0.55        0.56      0.28 o 
  -6   7   1       27.02       25.22      1.23 o 
  -5   7   1        3.15        3.25      0.47 o 
  -4   7   1        6.08        4.83      0.46 o 
  -3   7   1        0.04        0.18      0.30 o 
  -2   7   1       73.42       73.53      1.17 o 
  -1   7   1        0.25        0.68      0.21 o 
   0   7   1       83.04       85.62      1.05 o 
   1   7   1      173.30      181.79      1.87 o 
   2   7   1       17.87       18.41      0.62 o 
   3   7   1       90.57       88.07      1.21 o 
   4   7   1        0.10        0.03      0.18 o 
   5   7   1      172.33      166.67      2.25 o 
   6   7   1       21.07       22.15      0.76 o 
   7   7   1       46.17       46.47      1.18 o 
  -7   8   1        6.93        6.66      0.72 o 
  -6   8   1        1.81        1.77      0.34 o 
  -5   8   1        0.00       -0.07      0.22 o 
  -4   8   1       90.13       94.82      1.74 o 
  -3   8   1      314.37      314.02      4.37 o 
  -2   8   1       67.84       65.05      1.28 o 
  -1   8   1       34.48       35.89      0.62 o 
   0   8   1        8.62       10.37      0.45 o 
   1   8   1       21.78       21.44      0.63 o 
   2   8   1       57.64       60.27      0.89 o 
   3   8   1        9.05        8.28      0.42 o 
   4   8   1       28.45       29.78      0.81 o 
   5   8   1       85.82       80.82      1.46 o 
   6   8   1       55.56       53.44      1.29 o 
   7   8   1        0.30       -0.15      0.32 o 
  -6   9   1        0.85        0.39      0.34 o 
  -5   9   1        0.20        0.43      0.34 o 
  -4   9   1        1.59        0.81      0.35 o 
  -3   9   1       25.30       26.34      1.04 o 
  -2   9   1        0.34        0.67      0.24 o 
  -1   9   1       60.66       65.49      1.22 o 
   0   9   1      164.27      170.27      2.73 o 
   1   9   1       53.14       51.51      1.21 o 
   2   9   1        1.77        2.30      0.41 o 
   3   9   1       25.71       21.68      0.68 o 
   4   9   1       66.37       66.61      1.25 o 
   5   9   1        8.63        8.71      0.62 o 
   6   9   1       66.60       67.15      1.77 o 
  -5  10   1       19.22       18.34      1.07 o 
  -4  10   1       73.53       71.79      2.12 o 
  -3  10   1       12.72       13.10      0.79 o 
  -2  10   1       12.07       12.95      0.65 o 
  -1  10   1        0.02       -0.04      0.28 o 
   0  10   1       39.36       38.67      1.51 o 
   1  10   1        2.51        2.29      0.43 o 
   2  10   1        0.28        0.41      0.41 o 
   3  10   1        0.44        0.00      0.30 o 
   4  10   1       28.57       28.51      1.02 o 
   5  10   1       10.52       11.68      0.74 o 
   6  10   1        3.35        3.52      0.56 o 
  -5  11   1        4.71        3.51      0.54 o 
  -4  11   1        4.46        2.59      0.57 o 
  -3  11   1        0.26        0.16      0.30 o 
  -2  11   1       24.51       26.41      1.11 o 
  -1  11   1       79.47       86.26      2.40 o 
   0  11   1       39.47       39.65      1.09 o 
   1  11   1        8.56        8.40      0.88 o 
   2  11   1       48.26       45.51      1.69 o 
   3  11   1        7.60        7.65      0.87 o 
   4  11   1        0.12        0.07      0.43 o 
   5  11   1       42.33       42.52      1.16 o 
  -4  12   1        0.19       -0.07      0.46 o 
  -3  12   1        0.50       -0.09      0.46 o 
  -2  12   1        0.86        0.77      0.50 o 
  -1  12   1       22.13       21.55      3.37 o 
   0  12   1        0.01       -0.36      0.53 o 
   1  12   1        2.92        2.37      0.41 o 
   2  12   1        2.45        3.95      0.69 o 
   3  12   1        3.25        3.79      0.97 o 
   4  12   1        1.07        0.96      0.50 o 
  -2  13   1       19.49       20.05      1.57 o 
  -1  13   1       13.00       13.60      1.14 o 
   0  13   1        8.14        8.22      0.88 o 
   1  13   1       32.06       32.21      1.39 o 
   2  13   1        0.00        0.64      0.67 o 
  -2 -12   2        7.73        7.35      0.87 o 
  -1 -12   2        2.33        2.80      0.64 o 
   0 -12   2       23.25       26.09      1.60 o 
   1 -12   2        5.50        2.77      0.78 o 
   2 -12   2        6.91        6.32      1.05 o 
   3 -12   2        0.66       -0.21      0.52 o 
  -4 -11   2       13.90       14.90      1.08 o 
  -3 -11   2       36.53       34.93      1.60 o 
  -2 -11   2        0.39        0.34      0.48 o 
  -1 -11   2        4.28        4.22      0.48 o 
   0 -11   2        0.05        0.83      0.44 o 
   1 -11   2       12.44       10.39      1.17 o 
   2 -11   2        3.12        3.39      0.68 o 
   3 -11   2        0.04        0.19      0.35 o 
   4 -11   2       11.86       13.07      1.04 o 
  -5 -10   2       13.00       11.53      0.84 o 
  -4 -10   2       76.65       78.56      1.85 o 
  -3 -10   2       49.74       48.94      1.55 o 
  -2 -10   2        0.05       -0.16      0.39 o 
  -1 -10   2       12.16       10.24      0.64 o 
   0 -10   2        0.90        1.36      0.32 o 
   1 -10   2       11.58       14.93      1.34 o 
   2 -10   2       10.97        9.36      1.49 o 
   3 -10   2       35.98       36.25      1.97 o 
   4 -10   2       13.22       10.99      0.90 o 
   5 -10   2        7.70        9.07      0.82 o 
  -5  -9   2        2.02        2.29      0.46 o 
  -4  -9   2      120.88      118.62      1.94 o 
  -3  -9   2       11.51       12.38      0.77 o 
  -2  -9   2        0.29        0.20      0.32 o 
  -1  -9   2        6.54        7.02      0.52 o 
   0  -9   2        6.38        7.40      0.52 o 
   1  -9   2        0.77        0.64      0.33 o 
   2  -9   2        0.19       -0.02      0.24 o 
   3  -9   2       40.04       43.36      1.17 o 
   4  -9   2        6.79        6.07      0.81 o 
   5  -9   2       33.03       33.25      1.77 o 
   6  -9   2        3.69        3.39      0.53 o 
  -6  -8   2       16.47       15.10      1.68 o 
  -5  -8   2      109.99      113.23      2.06 o 
  -4  -8   2      132.13      131.82      2.15 o 
  -3  -8   2       12.68       13.89      0.61 o 
  -2  -8   2        1.96        3.13      0.36 o 
  -1  -8   2       19.86       17.27      0.62 o 
   0  -8   2        1.89        1.30      0.31 o 
   1  -8   2       25.09       22.59      0.62 o 
   2  -8   2       80.35       83.01      1.40 o 
   3  -8   2       49.01       44.39      1.47 o 
   4  -8   2       24.62       24.67      1.00 o 
   5  -8   2        7.58        8.10      0.67 o 
   6  -8   2        6.45        7.57      0.56 o 
   7  -8   2        0.57        0.69      0.36 o 
  -6  -7   2        0.17       -0.35      0.27 o 
  -5  -7   2      201.45      204.72      2.96 o 
  -4  -7   2       35.37       36.02      1.23 o 
  -3  -7   2        4.61        4.45      0.45 o 
  -2  -7   2       74.64       74.29      1.40 o 
  -1  -7   2        4.88        4.01      0.29 o 
   0  -7   2       30.36       33.38      1.01 o 
   1  -7   2       15.56       14.84      0.42 o 
   2  -7   2       51.92       57.94      1.05 o 
   3  -7   2       13.15       14.31      0.79 o 
   4  -7   2      135.76      137.91      2.21 o 
   5  -7   2       22.75       21.82      1.03 o 
   6  -7   2       24.87       24.04      0.79 o 
   7  -7   2        1.94        1.34      0.31 o 
  -7  -6   2        2.88        2.60      0.48 o 
  -6  -6   2       74.72       72.73      1.51 o 
  -5  -6   2      152.96      143.15      2.23 o 
  -4  -6   2       36.81       37.88      0.96 o 
  -3  -6   2       61.60       70.19      1.27 o 
  -2  -6   2      190.32      176.22      2.08 o 
  -1  -6   2       18.30       20.22      0.64 o 
   0  -6   2        8.78        9.36      0.34 o 
   1  -6   2       72.76       76.79      0.96 o 
   2  -6   2       75.10       73.11      1.14 o 
   3  -6   2       33.91       31.81      0.83 o 
   4  -6   2        4.41        5.14      0.45 o 
   5  -6   2       37.23       38.65      1.17 o 
   6  -6   2       14.49       13.39      0.68 o 
   7  -6   2       23.98       25.82      1.10 o 
  -7  -5   2        2.53        2.11      0.37 o 
  -6  -5   2      177.15      179.51      2.60 o 
  -5  -5   2       29.53       31.51      0.86 o 
  -4  -5   2       11.74       11.17      0.60 o 
  -3  -5   2      177.07      175.92      2.06 o 
  -2  -5   2       71.14       70.97      1.04 o 
  -1  -5   2      274.97      272.27      2.76 o 
   0  -5   2      143.16      158.85      1.94 o 
   1  -5   2        4.74       10.40      0.70 o 
   2  -5   2        4.04        5.36      0.27 o 
   3  -5   2      312.23      317.35      4.51 o 
   4  -5   2       49.63       49.03      2.27 o 
   5  -5   2      112.53      113.85      1.96 o 
   6  -5   2       19.01       18.09      0.64 o 
   7  -5   2        0.48        0.69      0.37 o 
   8  -5   2        6.75        6.97      0.62 o 
  -7  -4   2       13.63       13.05      0.62 o 
  -6  -4   2       64.15       63.10      1.19 o 
  -5  -4   2       19.53       20.55      0.77 o 
  -4  -4   2      111.43      119.44      1.75 o 
  -3  -4   2      480.58      463.53      5.05 o 
  -2  -4   2      105.17      100.23      1.26 o 
  -1  -4   2        7.19        6.69      0.26 o 
   0  -4   2       15.17       16.96      0.45 o 
   1  -4   2       31.96       37.19      0.62 o 
   2  -4   2        1.84        1.02      0.15 o 
   4  -4   2       65.59       63.20      1.03 o 
   5  -4   2       55.32       53.15      0.91 o 
   6  -4   2       85.80       89.55      1.28 o 
   7  -4   2       35.80       35.18      1.05 o 
   8  -4   2        3.92        4.45      0.55 o 
  -8  -3   2       12.78       12.70      0.86 o 
  -7  -3   2       78.65       79.85      1.40 o 
  -6  -3   2        1.17        1.07      0.24 o 
  -5  -3   2        0.49        0.40      0.19 o 
  -4  -3   2      136.47      146.85      1.95 o 
  -2  -3   2      506.40      504.90      5.28 o 
  -1  -3   2      638.01      683.47      6.76 o 
   0  -3   2      165.21      158.68      5.66 o 
   1  -3   2       62.47       67.81      1.18 o 
   2  -3   2      424.09      446.30      5.80 o 
   3  -3   2       14.65       18.81      0.49 o 
   4  -3   2      211.27      213.97      2.61 o 
   5  -3   2       49.88       51.27      0.89 o 
   6  -3   2       20.01       21.18      0.96 o 
   7  -3   2       51.58       46.12      1.20 o 
   8  -3   2        0.96        1.57      0.40 o 
  -8  -2   2        1.51        1.59      0.39 o 
  -7  -2   2        2.30        2.57      0.36 o 
  -6  -2   2        0.94        0.70      0.20 o 
  -5  -2   2       48.19       55.17      0.94 o 
  -4  -2   2      490.99      458.07      4.92 o 
  -3  -2   2      151.40      127.04      8.39 o 
  -2  -2   2       69.74       74.73      1.14 o 
   0  -2   2       11.21        8.34      0.38 o 
   2  -2   2      257.50      302.40      4.04 o 
   3  -2   2       13.46       14.18      0.28 o 
   4  -2   2       57.80       54.24      0.66 o 
   5  -2   2      156.48      164.81      2.64 o 
   6  -2   2      107.27      106.97      4.53 o 
   7  -2   2       30.79       34.72      2.57 o 
  -8  -1   2       19.07       20.36      0.87 o 
  -7  -1   2       16.09       14.55      0.62 o 
  -6  -1   2       17.13       18.66      0.63 o 
  -5  -1   2       37.18       39.32      0.73 o 
  -4  -1   2       55.00       46.73      0.75 o 
  -3  -1   2      392.63      416.03      5.60 o 
  -2  -1   2     1037.87     1052.83     17.10 o 
   0  -1   2      978.27     1010.91     23.14 o 
   2  -1   2       48.08       49.28      1.72 o 
   3  -1   2      235.55      242.45      3.52 o 
   4  -1   2       40.38       44.75      1.12 o 
   5  -1   2       45.64       45.39      1.25 o 
   6  -1   2      149.93      146.27      2.50 o 
  -8   0   2        6.86        6.20      0.75 o 
  -7   0   2       31.88       30.29      0.85 o 
  -6   0   2        0.59        0.80      0.21 o 
  -5   0   2      220.89      207.45      2.60 o 
  -4   0   2       48.95       48.87      1.01 o 
  -3   0   2       63.57       62.33      0.74 o 
  -2   0   2      109.45      105.66      1.58 o 
   1   0   2      836.19      915.54     21.45 o 
   2   0   2      119.10      112.22      2.29 o 
   3   0   2        0.01       -0.01      0.16 o 
   4   0   2      107.07      110.73      2.09 o 
   5   0   2      119.41      117.00      2.35 o 
   6   0   2       69.04       73.99      1.63 o 
   7   0   2       54.03       57.58      1.70 o 
  -8   1   2       39.22       38.25      1.03 o 
  -7   1   2       46.97       48.57      1.10 o 
  -6   1   2        0.12        0.24      0.18 o 
  -5   1   2        0.50        0.20      0.15 o 
  -4   1   2      147.27      160.83      1.77 o 
  -3   1   2      361.24      351.33      3.45 o 
  -2   1   2      708.87      703.82     21.50 o 
  -1   1   2     1167.21     1180.70     23.70 o 
   0   1   2       46.83       45.62      0.96 o 
   1   1   2      530.53      547.86     12.42 o 
   3   1   2        0.13        0.32      0.11 o 
   4   1   2       15.87       16.27      0.42 o 
   5   1   2      162.82      158.31      2.97 o 
   6   1   2        9.87       18.50      2.13 o 
   7   1   2       43.16       45.57      1.69 o 
   8   1   2       37.13       39.56      2.78 o 
  -8   2   2       45.72       44.20      1.65 o 
  -7   2   2        9.51        9.92      0.52 o 
  -6   2   2       41.85       42.79      0.94 o 
  -5   2   2        1.80        1.45      0.19 o 
  -4   2   2        6.44        6.26      0.24 o 
  -3   2   2       19.42       15.80      0.32 o 
  -2   2   2      157.51      149.68      1.87 o 
  -1   2   2      836.29      900.77     15.33 o 
   0   2   2     1104.10     1167.11     19.65 o 
   1   2   2      746.24      773.87     12.56 o 
   2   2   2      197.71      194.79      3.17 o 
   3   2   2        2.90        3.03      0.25 o 
   4   2   2       10.93       11.67      0.41 o 
   5   2   2       45.15       44.14      0.71 o 
   6   2   2       88.90       93.02      1.52 o 
   7   2   2      139.60      141.09      1.95 o 
   8   2   2       65.55       67.82      1.23 o 
  -8   3   2       37.62       39.39      1.20 o 
  -7   3   2       17.46       19.49      0.75 o 
  -6   3   2       14.05       14.19      0.74 o 
  -5   3   2        9.66        9.59      0.36 o 
  -4   3   2       26.54       27.31      0.58 o 
  -3   3   2      169.10      167.87      2.09 o 
  -2   3   2      313.77      337.35      4.84 o 
  -1   3   2       31.42       18.13      2.56 o 
   0   3   2      972.08     1101.64     17.72 o 
   1   3   2        3.17        1.92      0.31 o 
   2   3   2      115.73      122.89      1.94 o 
   3   3   2        5.24        4.46      0.31 o 
   4   3   2       43.50       43.60      0.73 o 
   5   3   2        5.69       15.65      0.74 o 
   6   3   2       30.63       35.85      0.74 o 
   7   3   2       50.23       48.61      1.02 o 
   8   3   2       27.05       28.52      0.83 o 
  -8   4   2       10.09       10.83      0.74 o 
  -7   4   2        3.50        4.10      0.59 o 
  -6   4   2       31.08       30.78      0.72 o 
  -5   4   2        3.89        3.17      0.28 o 
  -4   4   2        2.97        4.18      0.29 o 
  -2   4   2      209.81      239.14      3.51 o 
  -1   4   2      578.36      562.04      8.93 o 
   0   4   2      440.27      437.45      5.06 o 
   1   4   2      382.72      383.84      3.97 o 
   2   4   2      183.61      175.59      2.07 o 
   3   4   2       68.95       68.96      3.51 o 
   4   4   2        0.62        0.17      0.14 o 
   5   4   2       46.25       45.01      0.81 o 
   6   4   2      146.57      139.12      1.79 o 
   7   4   2      102.46      101.41      1.45 o 
   8   4   2       39.42       39.22      1.27 o 
  -7   5   2       15.83       16.51      0.78 o 
  -6   5   2        4.68        6.58      0.50 o 
  -5   5   2        2.43        2.60      0.50 o 
  -4   5   2        6.31        5.82      0.38 o 
  -3   5   2       42.34       45.05      1.40 o 
  -2   5   2       16.58       12.12      0.49 o 
  -1   5   2      554.21      630.88      6.20 o 
   0   5   2       64.42       71.45      1.32 o 
   1   5   2      171.22      169.76      1.56 o 
   2   5   2       39.34       41.07      0.64 o 
   3   5   2        0.15        0.03      0.19 o 
   4   5   2      107.18       95.79      1.35 o 
   5   5   2        0.44        1.03      0.20 o 
   6   5   2       13.03       10.80      0.53 o 
   7   5   2       19.95       19.85      0.63 o 
   8   5   2       85.08       86.45      1.83 o 
  -7   6   2       26.53       27.48      1.15 o 
  -6   6   2       10.19        9.73      0.58 o 
  -5   6   2       21.35       23.64      0.80 o 
  -4   6   2        0.10        0.28      0.21 o 
  -3   6   2       18.53       22.07      1.08 o 
  -2   6   2       83.11       73.11      1.21 o 
  -1   6   2       82.20       81.11      1.08 o 
   0   6   2      195.53      181.10      1.65 o 
   1   6   2      180.58      167.45      1.59 o 
   2   6   2      251.43      265.88      2.50 o 
   3   6   2       93.61       82.39      1.10 o 
   4   6   2        0.08       -0.07      0.15 o 
   5   6   2       60.46       60.26      1.10 o 
   6   6   2       61.83       57.98      1.32 o 
   7   6   2       17.94       18.72      0.80 o 
   8   6   2        0.10       -0.19      0.24 o 
  -7   7   2        8.63       10.32      0.60 o 
  -6   7   2       10.55       11.19      0.68 o 
  -5   7   2        7.33        8.53      0.62 o 
  -4   7   2        0.00        0.16      0.23 o 
  -3   7   2        1.22        1.20      0.29 o 
  -2   7   2      168.74      178.73      2.46 o 
  -1   7   2       17.83       27.36      0.59 o 
   0   7   2       87.72       91.60      1.11 o 
   1   7   2       35.84       38.22      0.59 o 
   2   7   2       16.44       18.17      0.40 o 
   3   7   2      241.57      226.06      2.39 o 
   4   7   2       19.59       17.71      0.60 o 
   5   7   2        8.23        8.89      0.51 o 
   6   7   2        0.45        0.23      0.23 o 
   7   7   2       54.60       56.76      1.21 o 
  -7   8   2        4.54        3.15      0.45 o 
  -6   8   2       17.30       20.64      0.89 o 
  -5   8   2        4.66        2.85      0.43 o 
  -4   8   2        0.64        0.76      0.32 o 
  -3   8   2        0.08        0.03      0.26 o 
  -2   8   2        3.87        2.80      0.29 o 
  -1   8   2       40.23       32.45      0.61 o 
   0   8   2       75.52       72.82      1.08 o 
   1   8   2      251.85      261.49      2.79 o 
   2   8   2      141.23      133.93      1.45 o 
   3   8   2       25.50       26.06      0.63 o 
   4   8   2        6.29        7.08      0.74 o 
   5   8   2        8.00        6.84      0.48 o 
   6   8   2        0.02        0.05      0.25 o 
   7   8   2        2.98        3.17      0.46 o 
  -6   9   2       10.50        9.51      0.65 o 
  -5   9   2        3.82        3.23      0.42 o 
  -4   9   2        8.27        7.47      0.61 o 
  -3   9   2       34.54       32.52      0.99 o 
  -2   9   2        0.11        0.91      0.43 o 
  -1   9   2       18.50       18.69      0.78 o 
   0   9   2        4.77        4.90      0.56 o 
   1   9   2       13.87       14.04      0.63 o 
   2   9   2      200.89      197.54      2.42 o 
   3   9   2       35.53       35.84      0.96 o 
   4   9   2       53.71       55.04      1.04 o 
   5   9   2       11.62       11.26      0.63 o 
   6   9   2        9.24       12.51      0.69 o 
  -5  10   2        3.10        5.23      0.86 o 
  -4  10   2        9.48        7.23      0.78 o 
  -3  10   2        3.59        4.38      0.57 o 
  -2  10   2        0.16       -0.14      0.21 o 
  -1  10   2       11.10        9.72      0.70 o 
   0  10   2      112.55      111.11      2.04 o 
   1  10   2       61.00       60.35      1.39 o 
   2  10   2       28.14       29.80      3.07 o 
   3  10   2        0.06        0.10      0.27 o 
   4  10   2        1.97        1.68      0.35 o 
   5  10   2       15.24       15.60      0.83 o 
   6  10   2       13.73       14.06      0.90 o 
  -5  11   2        4.07        4.49      0.64 o 
  -4  11   2        6.71        6.38      0.63 o 
  -3  11   2        6.16        5.88      0.50 o 
  -2  11   2        0.33        0.17      0.26 o 
  -1  11   2        2.92        2.73      0.54 o 
   0  11   2        1.63        1.52      0.33 o 
   1  11   2       73.27       72.84      2.63 o 
   2  11   2       15.40       16.06      1.13 o 
   3  11   2       54.46       61.79      2.09 o 
   4  11   2       26.01       26.19      1.24 o 
   5  11   2        0.43        2.93      0.41 o 
  -4  12   2        6.47        6.58      1.01 o 
  -3  12   2        3.51        2.50      0.43 o 
  -2  12   2        0.02        0.03      0.36 o 
  -1  12   2       30.23       33.23      2.00 o 
   0  12   2        9.38        9.23      0.88 o 
   1  12   2        8.04        7.66      0.59 o 
   2  12   2        0.41        0.32      0.46 o 
   3  12   2        8.08        7.28      0.90 o 
   4  12   2       24.45       27.13      1.33 o 
  -3  13   2        0.38        0.04      0.53 o 
  -2  13   2        9.26        8.06      0.93 o 
  -1  13   2        0.07       -0.42      0.41 o 
   0  13   2       10.94       10.06      0.94 o 
   1  13   2        1.02        1.39      0.39 o 
   2  13   2       22.13       24.23      3.47 o 
   3  13   2       17.18       19.10      1.39 o 
  -1 -12   3       16.51       16.92      1.23 o 
   0 -12   3        2.35        2.17      0.73 o 
   1 -12   3       27.59       26.01      1.72 o 
   2 -12   3        2.45        2.81      0.84 o 
  -3 -11   3       86.10       84.39      4.16 o 
  -2 -11   3        5.31        6.39      0.82 o 
  -1 -11   3        4.03        3.26      0.69 o 
   0 -11   3        6.68        5.06      0.86 o 
   1 -11   3        2.59        1.99      0.68 o 
   2 -11   3        0.43        0.38      0.57 o 
   3 -11   3        0.44        0.74      0.82 o 
   4 -11   3        0.00        0.78      0.54 o 
  -4 -10   3        4.27        3.82      0.58 o 
  -3 -10   3        0.02        0.20      0.44 o 
  -2 -10   3       55.80       56.73      1.92 o 
  -1 -10   3       24.77       22.44      0.86 o 
   0 -10   3      108.19      111.28      2.41 o 
   1 -10   3       17.50       18.53      1.32 o 
   2 -10   3        0.15        0.08      0.43 o 
   3 -10   3        2.78        2.26      0.43 o 
   4 -10   3        9.46        9.93      0.90 o 
   5 -10   3       10.65       10.71      1.50 o 
  -5  -9   3       20.61       20.54      1.12 o 
  -4  -9   3       95.28      102.88      1.91 o 
  -3  -9   3        6.36        6.66      0.61 o 
  -2  -9   3       22.67       23.73      0.99 o 
  -1  -9   3        1.13        0.37      0.27 o 
   0  -9   3        2.24        2.09      0.90 o 
   1  -9   3       19.91       21.00      1.35 o 
   2  -9   3        1.30        1.15      0.46 o 
   3  -9   3        6.71        5.21      0.51 o 
   4  -9   3        1.66        0.60      0.41 o 
   5  -9   3        5.32        5.27      0.64 o 
   6  -9   3        0.45        0.58      0.42 o 
  -5  -8   3        0.00       -0.27      0.30 o 
  -4  -8   3        2.34        2.35      0.44 o 
  -3  -8   3       86.73       90.60      1.50 o 
  -2  -8   3       59.38       54.31      1.29 o 
  -1  -8   3      276.42      274.40      3.62 o 
   0  -8   3       70.25       68.58      1.44 o 
   1  -8   3       12.16       13.29      1.44 o 
   2  -8   3        1.17        1.21      0.31 o 
   3  -8   3        5.63        5.89      0.68 o 
   4  -8   3       15.19       15.32      0.92 o 
   5  -8   3        3.79        5.03      0.58 o 
   6  -8   3       20.95       18.76      1.00 o 
  -6  -7   3        1.72        1.32      0.41 o 
  -5  -7   3       45.16       49.00      1.25 o 
  -4  -7   3        0.07        0.08      0.26 o 
  -3  -7   3       32.84       34.24      0.83 o 
  -2  -7   3        0.34        0.53      0.22 o 
  -1  -7   3       36.37       37.83      0.87 o 
   0  -7   3       84.30       91.05      1.49 o 
   1  -7   3       26.87       26.98      0.65 o 
   2  -7   3       75.09       73.61      1.41 o 
   3  -7   3        1.23        1.39      0.36 o 
   4  -7   3        0.23        0.10      0.29 o 
   5  -7   3        5.21        5.73      0.54 o 
   6  -7   3        1.45        2.46      0.49 o 
   7  -7   3       20.01       20.64      0.88 o 
  -6  -6   3       13.74       14.94      0.78 o 
  -5  -6   3       28.67       29.92      0.93 o 
  -4  -6   3       47.94       49.30      1.17 o 
  -3  -6   3       35.84       33.15      0.77 o 
  -2  -6   3      379.22      375.65      3.90 o 
  -1  -6   3      121.22      118.37      1.48 o 
   0  -6   3       97.76       96.04      1.27 o 
   1  -6   3       47.18       45.25      0.68 o 
   2  -6   3        6.44        5.74      0.63 o 
   3  -6   3        2.51        3.08      0.46 o 
   4  -6   3        1.44        2.35      0.34 o 
   5  -6   3       27.16       26.63      0.78 o 
   6  -6   3        2.12        2.81      0.34 o 
   7  -6   3       46.18       46.67      1.12 o 
  -7  -5   3        5.73        5.64      0.55 o 
  -6  -5   3        2.64        2.58      0.38 o 
  -5  -5   3       36.05       36.17      0.96 o 
  -4  -5   3        6.93        7.30      0.48 o 
  -3  -5   3       15.52       16.04      0.52 o 
  -2  -5   3       65.96       67.45      1.04 o 
  -1  -5   3      133.33      136.18      1.48 o 
   0  -5   3       89.97       83.48      1.12 o 
   1  -5   3      261.02      285.07      2.64 o 
   2  -5   3       66.43       61.77      1.24 o 
   3  -5   3       43.35       38.67      1.15 o 
   4  -5   3       75.60       79.14      1.36 o 
   5  -5   3        0.16       -0.19      0.17 o 
   6  -5   3       44.53       45.43      1.48 o 
   7  -5   3       55.37       56.03      1.36 o 
   8  -5   3       13.25       13.36      0.70 o 
  -7  -4   3       42.27       43.59      1.05 o 
  -6  -4   3       80.38       76.27      1.39 o 
  -5  -4   3        1.21        3.23      0.34 o 
  -4  -4   3        0.20        0.32      0.19 o 
  -3  -4   3      228.77      220.37      2.75 o 
  -2  -4   3       75.64       84.37      1.15 o 
  -1  -4   3      221.57      210.68      1.92 o 
   0  -4   3      171.35      158.91      2.02 o 
   1  -4   3      146.60      140.54      1.52 o 
   2  -4   3       21.63       21.46      0.59 o 
   3  -4   3        4.57        9.52      0.54 o 
   4  -4   3        5.98        6.37      0.41 o 
   5  -4   3        0.90        0.36      0.20 o 
   6  -4   3       63.22       59.95      1.16 o 
   7  -4   3       21.89       20.01      0.82 o 
   8  -4   3        0.09        0.49      0.31 o 
  -7  -3   3        4.57        4.46      0.40 o 
  -6  -3   3      123.93      123.28      1.82 o 
  -5  -3   3        4.01        4.49      0.37 o 
  -4  -3   3      109.20      107.89      1.62 o 
  -3  -3   3       29.31       28.34      0.67 o 
  -2  -3   3      110.62       87.54      1.12 o 
  -1  -3   3       80.01       73.01      0.91 o 
   0  -3   3      499.90      562.77      6.35 o 
   1  -3   3      231.25      219.67      2.35 o 
   2  -3   3      347.52      323.44      4.38 o 
   4  -3   3       45.09       36.21      0.92 o 
   5  -3   3       38.23       35.78      0.77 o 
   6  -3   3       87.54       91.49      1.83 o 
   7  -3   3       19.16       17.63      0.66 o 
   8  -3   3       21.41       26.18      0.84 o 
  -7  -2   3       81.36       81.16      1.96 o 
  -6  -2   3       14.35       18.08      0.60 o 
  -5  -2   3       49.27       54.68      0.99 o 
  -4  -2   3       22.69       19.63      0.55 o 
  -3  -2   3        0.71        1.23      0.22 o 
  -2  -2   3      132.91      144.96      1.97 o 
  -1  -2   3      118.75      127.32      1.23 o 
   0  -2   3      401.95      392.91      4.04 o 
   1  -2   3       85.28       76.79      1.58 o 
   2  -2   3       72.14       84.75      1.36 o 
   3  -2   3       11.03        9.11      0.26 o 
   4  -2   3       51.03       54.91      0.74 o 
   5  -2   3       27.74       26.51      0.60 o 
   6  -2   3      129.73      132.96      3.19 o 
   7  -2   3        0.48        0.74      0.28 o 
  -8  -1   3        7.42        7.08      0.63 o 
  -7  -1   3      142.12      142.54      2.27 o 
  -6  -1   3       19.31       20.44      0.60 o 
  -5  -1   3      238.20      232.22      2.67 o 
  -4  -1   3        0.56        0.30      0.15 o 
  -3  -1   3        7.93        2.58      0.38 o 
  -2  -1   3        0.03       -0.07      0.09 o 
  -1  -1   3      426.27      419.23      9.91 o 
   0  -1   3       86.48       87.88      1.16 o 
   2  -1   3     1505.45     1559.92     23.60 o 
   3  -1   3      332.89      292.81      3.00 o 
   4  -1   3        3.87        2.71      0.17 o 
   5  -1   3       56.40       56.04      1.40 o 
   6  -1   3        0.82        1.14      0.51 o 
  -8   0   3       31.90       32.51      1.10 o 
  -7   0   3       22.66       27.46      0.92 o 
  -6   0   3       88.12       91.01      1.54 o 
  -5   0   3       24.22       23.59      0.56 o 
  -4   0   3       72.53       76.94      1.08 o 
  -2   0   3        0.16       -0.03      0.12 o 
   0   0   3       21.71        7.98      0.54 o 
   1   0   3      525.99      556.21     29.72 o 
   2   0   3       97.97       90.59      1.58 o 
   3   0   3      413.16      436.24      5.60 o 
   4   0   3        0.09        0.09      0.08 o 
   5   0   3      581.65      595.12      8.77 o 
   6   0   3       27.33       26.15      1.03 o 
   7   0   3       38.68       39.91      1.77 o 
  -8   1   3       75.68       80.43      1.80 o 
  -7   1   3       12.75       14.17      0.65 o 
  -6   1   3      221.60      221.90      2.91 o 
  -5   1   3        2.48        2.53      0.26 o 
  -4   1   3       33.52       35.08      0.71 o 
  -3   1   3       71.45       69.24      1.13 o 
  -2   1   3       24.36       19.46      0.44 o 
  -1   1   3        1.50        1.49      0.31 o 
   0   1   3     1097.53     1178.20     18.91 o 
   2   1   3      849.66      801.02     33.22 o 
   3   1   3        3.98        2.47      0.16 o 
   4   1   3        7.02        6.38      0.26 o 
   5   1   3       61.74       57.25      1.46 o 
   6   1   3        0.35        0.02      0.35 o 
   7   1   3       29.49       26.84      3.13 o 
   8   1   3        0.73        1.28      0.68 o 
  -8   2   3        7.49        9.16      0.66 o 
  -7   2   3       47.42       50.01      1.19 o 
  -6   2   3       59.21       57.94      1.22 o 
  -5   2   3      139.59      142.75      1.97 o 
  -4   2   3       44.57       47.59      0.90 o 
  -3   2   3       43.87       52.23      0.90 o 
  -1   2   3        0.80        0.93      0.20 o 
   0   2   3      374.92      433.09     12.03 o 
   1   2   3       78.73       82.34      1.68 o 
   2   2   3     1128.90     1227.23     20.55 o 
   3   2   3        4.85        3.70      0.13 o 
   4   2   3     1490.71     1540.76     15.47 o 
   5   2   3      123.99      120.69      1.38 o 
   6   2   3        6.34        5.13      0.39 o 
   7   2   3       16.22       16.98      0.58 o 
   8   2   3       25.78       24.95      0.73 o 
  -8   3   3        1.08        1.05      0.39 o 
  -7   3   3       98.74       99.20      3.57 o 
  -6   3   3        0.12        0.17      0.17 o 
  -5   3   3       60.76       63.65      2.15 o 
  -4   3   3      121.89      125.43      1.70 o 
  -3   3   3       64.06       58.54      1.17 o 
  -2   3   3       46.23       50.38      0.86 o 
  -1   3   3      115.91      141.20      1.86 o 
   0   3   3      953.84      992.77     11.35 o 
   2   3   3        3.61        1.04      0.18 o 
   3   3   3        1.19        0.92      0.30 o 
   4   3   3      306.42      286.99      2.95 o 
   5   3   3       27.02       25.99      0.57 o 
   6   3   3        1.31        1.89      0.20 o 
   7   3   3       40.82       45.11      0.96 o 
   8   3   3        1.83        1.41      0.32 o 
  -7   4   3       28.30       27.68      0.99 o 
  -6   4   3       72.68       71.96      1.30 o 
  -5   4   3       55.54       55.74      1.09 o 
  -4   4   3       98.43       98.41      1.85 o 
  -3   4   3        3.22        0.83      0.74 o 
  -2   4   3       26.43       24.67      0.54 o 
  -1   4   3        1.81        7.01      0.43 o 
   0   4   3        0.35        0.41      0.17 o 
   1   4   3      460.14      485.92      4.96 o 
   2   4   3        0.39       -0.02      0.10 o 
   3   4   3     1993.59     2028.84     40.54 o 
   4   4   3      189.35      180.81      4.52 o 
   5   4   3        9.98       11.55      0.41 o 
   6   4   3        1.70        1.07      0.21 o 
   7   4   3        0.05        1.40      0.38 o 
   8   4   3        2.75        2.03      0.35 o 
  -7   5   3        4.57        4.89      0.53 o 
  -6   5   3       27.89       29.56      1.92 o 
  -5   5   3       83.50       84.53      1.51 o 
  -4   5   3      115.30      116.07      1.85 o 
  -3   5   3       98.50      101.51      2.55 o 
  -2   5   3        7.95        3.15      0.28 o 
  -1   5   3      127.85      129.61      1.36 o 
   0   5   3        9.45        6.37      0.26 o 
   1   5   3        1.58        1.39      0.13 o 
   2   5   3        1.51        1.37      0.17 o 
   3   5   3      465.10      462.67      4.99 o 
   4   5   3       70.46       66.45      1.12 o 
   5   5   3       11.87       11.15      0.47 o 
   6   5   3      171.54      179.42      2.24 o 
   7   5   3        5.35        5.90      0.39 o 
   8   5   3        5.95        6.67      0.86 o 
  -7   6   3       12.97       12.06      0.58 o 
  -6   6   3       22.40       21.67      0.76 o 
  -5   6   3       66.42       60.69      1.29 o 
  -4   6   3       14.65       15.16      0.99 o 
  -3   6   3       52.76       51.58      1.11 o 
  -2   6   3       51.52       50.33      1.17 o 
  -1   6   3       35.64       38.50      0.65 o 
   0   6   3       19.12       15.79      0.38 o 
   1   6   3        2.51        2.54      0.18 o 
   2   6   3     1241.66     1280.82     10.66 o 
   3   6   3      115.59      116.24      1.73 o 
   4   6   3       32.67       32.01      0.72 o 
   5   6   3       32.09       32.01      0.76 o 
   6   6   3       52.80       57.41      1.10 o 
   7   6   3        4.93        5.39      0.41 o 
   8   6   3        0.61        0.60      0.29 o 
  -7   7   3        4.36        4.22      0.46 o 
  -6   7   3       24.08       21.71      1.24 o 
  -5   7   3       56.30       60.28      1.46 o 
  -4   7   3       58.08       60.50      1.44 o 
  -3   7   3       22.73       21.24      0.82 o 
  -2   7   3        0.01       -0.11      0.16 o 
  -1   7   3       43.43       46.18      0.77 o 
   0   7   3        3.96        4.12      0.26 o 
   1   7   3        4.96        4.43      0.25 o 
   2   7   3      326.41      336.43      2.97 o 
   3   7   3       30.26       28.31      0.62 o 
   4   7   3       17.44       17.92      0.60 o 
   5   7   3      256.38      267.23      3.15 o 
   6   7   3       30.40       30.90      0.83 o 
   7   7   3       37.78       37.02      0.94 o 
  -6   8   3       16.33       12.91      0.80 o 
  -5   8   3        3.92        2.87      0.45 o 
  -4   8   3       25.27       24.70      0.95 o 
  -3   8   3       35.86       35.08      1.69 o 
  -2   8   3       50.79       51.49      1.10 o 
  -1   8   3        5.84        6.59      0.48 o 
   0   8   3       30.97       28.52      0.57 o 
   1   8   3      361.85      371.05      3.76 o 
   2   8   3        5.95        5.03      0.27 o 
   3   8   3        7.35        7.55      0.40 o 
   4   8   3       34.05       34.75      0.85 o 
   5   8   3      128.56      127.83      1.91 o 
   6   8   3       24.94       25.00      0.81 o 
   7   8   3        4.40        3.97      0.44 o 
  -6   9   3       12.05       15.45      0.94 o 
  -5   9   3       10.16       10.65      0.79 o 
  -4   9   3        8.66       11.24      0.80 o 
  -3   9   3        9.54        8.82      0.70 o 
  -2   9   3       84.52       84.61      1.43 o 
  -1   9   3       23.73       22.17      0.67 o 
   0   9   3       33.43       30.45      0.86 o 
   1   9   3      137.71      138.96      2.36 o 
   2   9   3        0.03       -0.28      0.14 o 
   3   9   3        2.92        3.57      0.32 o 
   4   9   3      173.22      177.48      2.28 o 
   5   9   3       31.98       29.80      0.87 o 
   6   9   3       57.03       54.37      1.24 o 
   7   9   3       27.90       27.68      1.07 o 
  -5  10   3        3.20        2.21      0.42 o 
  -4  10   3       12.82       12.50      0.77 o 
  -3  10   3       23.37       22.17      1.10 o 
  -2  10   3       12.69       14.07      0.66 o 
  -1  10   3       38.82       37.67      0.95 o 
   0  10   3       53.56       55.51      1.98 o 
   1  10   3       22.02       20.05      0.98 o 
   2  10   3        3.49        3.58      0.59 o 
   3  10   3        7.83        8.66      0.48 o 
   4  10   3      115.65      118.08      1.70 o 
   5  10   3       22.98       24.64      1.01 o 
   6  10   3       10.93        9.64      0.65 o 
  -5  11   3        0.80        1.03      0.47 o 
  -4  11   3        4.82        3.41      0.59 o 
  -3  11   3       48.24       48.92      1.76 o 
  -2  11   3       15.93       14.06      0.99 o 
  -1  11   3       33.65       30.50      1.29 o 
   0  11   3       47.35       46.01      1.18 o 
   1  11   3       16.07       15.08      1.19 o 
   2  11   3        0.67       -0.04      0.43 o 
   3  11   3       54.26       54.83      1.63 o 
   4  11   3        8.72       10.11      1.36 o 
   5  11   3       30.85       29.92      1.05 o 
  -4  12   3        3.26        2.56      0.52 o 
  -3  12   3        4.42        5.18      0.53 o 
  -2  12   3       13.20       12.58      1.14 o 
  -1  12   3        3.69        3.40      0.75 o 
   0  12   3       43.28       42.27      3.89 o 
   1  12   3       19.02       20.15      0.84 o 
   2  12   3        0.06       -0.15      0.55 o 
   3  12   3       55.20       55.17      2.02 o 
   4  12   3        5.09        4.84      0.86 o 
  -3  13   3        3.10        1.98      0.55 o 
  -2  13   3       12.62       12.51      1.08 o 
  -1  13   3       17.99       19.63      1.21 o 
   0  13   3       22.30       25.42      2.70 o 
   1  13   3        3.33        2.90      0.45 o 
   2  13   3        6.57        8.32      1.12 o 
   3  13   3        0.00        0.33      0.54 o 
   0  14   3       17.52       17.42      1.25 o 
   1  14   3        1.63        0.92      1.04 o 
   0 -12   4        1.72        1.64      0.69 o 
   1 -12   4       15.04       15.30      1.51 o 
  -2 -11   4        2.88        1.51      0.67 o 
  -1 -11   4        1.78        2.16      0.64 o 
   0 -11   4        0.96        1.16      0.62 o 
   1 -11   4       94.81       92.76      3.46 o 
   2 -11   4       34.65       37.21      2.08 o 
   3 -11   4        5.24        2.68      0.85 o 
  -3 -10   4       29.56       30.56      1.29 o 
  -2 -10   4       21.92       20.65      1.23 o 
  -1 -10   4       12.17       12.69      1.32 o 
   0 -10   4       24.23       23.82      2.37 o 
   1 -10   4        5.52        5.10      0.88 o 
   2 -10   4        5.94        6.84      0.84 o 
   3 -10   4        0.41        0.17      0.34 o 
   4 -10   4       10.13        9.33      1.23 o 
   5 -10   4        1.41        2.01      0.57 o 
  -4  -9   4       15.14       14.65      0.90 o 
  -3  -9   4       24.29       25.19      1.16 o 
  -2  -9   4        0.20       -0.10      0.34 o 
  -1  -9   4        0.87        1.36      0.33 o 
   0  -9   4      263.23      254.36      4.54 o 
   1  -9   4       86.71       94.55      3.28 o 
   2  -9   4       24.72       24.26      1.27 o 
   3  -9   4        3.51        5.23      0.59 o 
   4  -9   4        1.34        1.47      0.47 o 
   5  -9   4        0.09       -0.11      0.38 o 
   6  -9   4        7.95        6.51      0.71 o 
  -5  -8   4        9.80       11.68      0.85 o 
  -4  -8   4       15.44       16.99      0.75 o 
  -3  -8   4        1.40        1.75      0.41 o 
  -2  -8   4       81.92       76.13      1.83 o 
  -1  -8   4        8.55        7.32      0.52 o 
   0  -8   4       23.69       25.84      0.96 o 
   1  -8   4       18.28       19.39      1.24 o 
   2  -8   4        0.24        0.57      0.29 o 
   3  -8   4       78.49       83.50      1.74 o 
   4  -8   4       24.18       24.69      1.07 o 
   5  -8   4       17.35       16.27      0.98 o 
   6  -8   4        3.77        3.66      0.55 o 
  -6  -7   4      130.75      128.35      2.56 o 
  -5  -7   4       59.55       57.12      1.40 o 
  -4  -7   4       92.65       95.58      1.70 o 
  -3  -7   4        7.90        8.01      0.49 o 
  -2  -7   4        5.27        5.14      0.43 o 
  -1  -7   4      458.20      455.87      5.55 o 
   0  -7   4      101.94      105.40      2.02 o 
   1  -7   4       48.86       50.54      0.93 o 
   2  -7   4       10.86       11.94      0.63 o 
   3  -7   4       17.92       15.04      0.89 o 
   4  -7   4        2.13        2.95      0.46 o 
   5  -7   4       37.36       33.27      1.14 o 
   6  -7   4        9.46        8.98      0.75 o 
   7  -7   4       12.52       14.96      0.81 o 
  -6  -6   4       24.67       26.36      0.98 o 
  -5  -6   4        4.19        4.92      0.50 o 
  -4  -6   4       20.33       23.19      1.00 o 
  -3  -6   4      280.92      266.73      3.07 o 
  -2  -6   4       12.38       12.34      0.53 o 
  -1  -6   4      123.10      129.87      1.63 o 
   0  -6   4        7.78       10.46      0.62 o 
   1  -6   4        0.03        0.13      0.14 o 
   2  -6   4      296.72      297.18      3.83 o 
   3  -6   4      109.94      117.37      2.25 o 
   4  -6   4      103.42      102.94      2.07 o 
   5  -6   4       48.14       47.78      1.29 o 
   6  -6   4        0.01       -0.15      0.26 o 
   7  -6   4        0.11       -0.05      0.26 o 
  -6  -5   4       80.54       76.29      1.58 o 
  -5  -5   4      154.46      160.24      2.45 o 
  -4  -5   4       43.38       46.78      1.10 o 
  -3  -5   4       62.08       61.43      1.35 o 
  -2  -5   4      548.24      527.27      5.21 o 
  -1  -5   4       24.24       24.36      0.51 o 
   0  -5   4       24.24       26.65      0.52 o 
   1  -5   4        0.36        0.22      0.12 o 
   2  -5   4       36.72       33.36      0.87 o 
   3  -5   4        3.77        5.57      0.47 o 
   4  -5   4      114.02      111.37      3.15 o 
   5  -5   4        3.83        3.66      0.40 o 
   6  -5   4        3.54        3.84      0.45 o 
   7  -5   4       14.56       14.58      0.90 o 
   8  -5   4        5.78        3.51      0.56 o 
  -7  -4   4       16.57       16.59      0.87 o 
  -6  -4   4        4.45        5.38      0.48 o 
  -5  -4   4       73.05       75.65      1.46 o 
  -4  -4   4      457.77      446.91      5.13 o 
  -3  -4   4      133.97      132.40      1.70 o 
  -2  -4   4      381.54      373.62      3.79 o 
  -1  -4   4       35.16       33.89      0.73 o 
   0  -4   4       27.33       38.34      0.67 o 
   1  -4   4      629.45      688.95      6.92 o 
   2  -4   4      210.19      221.23      2.54 o 
   3  -4   4      309.41      299.26      3.75 o 
   4  -4   4      204.08      198.74      3.03 o 
   5  -4   4       15.70       15.97      0.79 o 
   6  -4   4        7.94        9.09      0.73 o 
   7  -4   4       85.16       86.43      2.04 o 
   8  -4   4       46.30       44.42      1.36 o 
  -7  -3   4       43.35       42.57      1.04 o 
  -6  -3   4      110.23      112.89      1.77 o 
  -5  -3   4       62.09       63.97      1.26 o 
  -4  -3   4      135.71      132.49      1.93 o 
  -3  -3   4      433.31      399.14      4.48 o 
  -2  -3   4       33.19       31.93      0.62 o 
  -1  -3   4        8.94        9.59      0.30 o 
   0  -3   4      108.58      105.27      1.34 o 
   1  -3   4       12.06       11.56      0.30 o 
   2  -3   4       28.72       24.19      0.60 o 
   4  -3   4        0.58        1.15      0.19 o 
   5  -3   4        5.89        6.30      0.33 o 
   6  -3   4      123.20      122.59      1.66 o 
   7  -3   4       66.19       61.26      1.44 o 
   8  -3   4        0.09       -0.21      0.27 o 
  -7  -2   4       16.72       16.68      0.80 o 
  -6  -2   4       67.71       70.13      1.27 o 
  -5  -2   4      387.10      385.77      4.21 o 
  -4  -2   4      240.45      237.98      2.93 o 
  -3  -2   4      581.51      558.66      5.95 o 
  -2  -2   4      353.94      360.35      3.83 o 
  -1  -2   4      292.77      300.17      2.92 o 
   0  -2   4      732.63      849.44      8.52 o 
   1  -2   4      270.71      263.28      2.77 o 
   2  -2   4      550.96      538.24      6.15 o 
   3  -2   4      485.50      488.26     11.36 o 
   4  -2   4       73.68       66.51      1.06 o 
   5  -2   4       50.71       52.59      0.93 o 
   6  -2   4      255.43      258.62      5.18 o 
   7  -2   4       75.71       75.40      1.55 o 
   8  -2   4        4.16        4.68      0.57 o 
  -7  -1   4       26.79       25.72      0.90 o 
  -6  -1   4       27.40       28.14      0.75 o 
  -5  -1   4       99.07       98.38      1.46 o 
  -4  -1   4      260.81      260.73      3.09 o 
  -3  -1   4      202.19      203.04      2.75 o 
  -2  -1   4      140.65      146.17      1.82 o 
  -1  -1   4      507.21      515.88      4.75 o 
   0  -1   4        0.16        0.23      0.10 o 
   1  -1   4      648.58      671.82      8.51 o 
   2  -1   4      118.03      127.67      1.96 o 
   3  -1   4       48.13       51.96      2.98 o 
   4  -1   4       42.27       41.49      0.62 o 
   5  -1   4      436.56      435.38      4.90 o 
   6  -1   4      303.87      304.00      5.30 o 
   7  -1   4       15.16       14.69      0.74 o 
  -7   0   4       21.94       22.79      1.65 o 
  -6   0   4      164.80      166.22      2.44 o 
  -5   0   4      152.86      151.57      1.94 o 
  -4   0   4      385.08      385.33      4.01 o 
  -2   0   4      641.80      599.40      6.15 o 
  -1   0   4      386.51      462.08      5.37 o 
   0   0   4      172.47      193.97      2.06 o 
   1   0   4      432.16      314.77      7.76 o 
   2   0   4      872.28      874.98     14.30 o 
   3   0   4       49.69       38.34      0.58 o 
   4   0   4       71.30       72.36      0.93 o 
   5   0   4      458.88      459.08      4.75 o 
   6   0   4      123.11      119.24      3.74 o 
   7   0   4        2.24        2.38      0.65 o 
  -7   1   4        0.57        0.72      0.49 o 
  -6   1   4       17.07       16.36      0.65 o 
  -5   1   4      193.21      200.88      2.67 o 
  -4   1   4      227.21      225.31      2.82 o 
  -2   1   4      672.44      698.86     15.58 o 
  -1   1   4       36.33       35.19      0.66 o 
   0   1   4     2134.42     2203.06     21.63 o 
   1   1   4        9.52        3.99      0.50 o 
   2   1   4      827.68      909.39     14.88 o 
   3   1   4       35.69       33.18      0.52 o 
   4   1   4      787.73      780.76      7.29 o 
   5   1   4      755.25      763.54      7.57 o 
   6   1   4       61.95       61.34      1.47 o 
   7   1   4       87.54       89.79      1.81 o 
   8   1   4       47.80       51.87      1.28 o 
  -7   2   4       27.40       26.52      0.92 o 
  -6   2   4       32.71       33.55      1.20 o 
  -5   2   4       95.11       95.23      1.53 o 
  -4   2   4      276.23      270.13      3.25 o 
  -2   2   4       72.08       95.82      1.49 o 
  -1   2   4        1.58        0.27      0.13 o 
   0   2   4       11.23       16.14      1.41 o 
   2   2   4       28.59       40.19      2.87 o 
   3   2   4       20.57       16.89      0.38 o 
   4   2   4      366.07      374.29      3.60 o 
   5   2   4      260.97      264.44      2.92 o 
   6   2   4       24.76       25.51      0.61 o 
   7   2   4       37.63       37.36      0.84 o 
   8   2   4      135.10      140.06      2.18 o 
  -7   3   4        1.03        1.10      0.35 o 
  -6   3   4      160.54      155.16      2.53 o 
  -5   3   4      113.17      109.91      1.89 o 
  -4   3   4      119.60      119.47      1.70 o 
  -3   3   4      463.33      481.12      7.86 o 
  -2   3   4       74.75       75.53      1.22 o 
  -1   3   4     1856.11     1864.97     25.31 o 
   0   3   4      277.47      290.52      3.30 o 
   1   3   4     1727.16     1750.24     65.93 o 
   2   3   4        0.13       -0.14      0.11 o 
   3   3   4      726.67      730.50      8.51 o 
   4   3   4     1100.69     1081.12     16.05 o 
   5   3   4       71.11       68.57      1.18 o 
   6   3   4      218.12      225.45      2.65 o 
   7   3   4      117.38      119.99      1.82 o 
   8   3   4        0.01        0.00      0.26 o 
  -7   4   4        0.34       -0.19      0.28 o 
  -6   4   4        1.70        0.96      0.26 o 
  -5   4   4       76.09       73.95      1.65 o 
  -4   4   4      124.98      128.12      2.33 o 
  -3   4   4       11.60       16.71      0.65 o 
  -2   4   4       51.16       53.56      0.96 o 
  -1   4   4       77.65       75.46      1.16 o 
   0   4   4      109.61      106.05      2.15 o 
   1   4   4      233.15      257.75      2.75 o 
   2   4   4       15.42       18.30      0.46 o 
   3   4   4       80.01       87.01      1.41 o 
   4   4   4      584.49      578.89      6.09 o 
   5   4   4       20.10       21.33      0.67 o 
   6   4   4       89.20       83.38      1.33 o 
   7   4   4      317.22      321.57      3.48 o 
   8   4   4       20.81       19.67      1.16 o 
  -7   5   4      103.69      104.96      2.04 o 
  -6   5   4       28.26       24.90      0.80 o 
  -5   5   4       24.96       25.06      0.89 o 
  -4   5   4      136.49      135.58      3.18 o 
  -3   5   4       13.96       13.52      0.85 o 
  -2   5   4      773.97      775.74      8.94 o 
  -1   5   4      272.06      295.91      2.91 o 
   0   5   4      948.59      999.20      9.97 o 
   1   5   4       32.16       33.41      0.55 o 
   2   5   4      234.62      257.76      2.65 o 
   3   5   4      762.76      755.83      7.82 o 
   4   5   4        4.74        5.34      0.35 o 
   5   5   4      235.43      231.39      3.85 o 
   6   5   4      116.81      118.57      1.66 o 
   7   5   4        0.85        0.80      0.23 o 
   8   5   4        0.26        0.45      0.31 o 
  -7   6   4        6.73        9.51      0.63 o 
  -6   6   4        7.92        6.97      0.58 o 
  -5   6   4        7.86        7.64      0.52 o 
  -4   6   4       18.49       18.29      0.69 o 
  -3   6   4       15.34       15.64      0.61 o 
  -2   6   4      102.31       96.70      1.41 o 
  -1   6   4        2.01        0.82      0.14 o 
   0   6   4      284.66      275.67      2.76 o 
   1   6   4      119.46      121.78      1.37 o 
   2   6   4        7.73        9.05      0.61 o 
   3   6   4      945.33      936.84      8.69 o 
   4   6   4        0.04       -0.03      0.16 o 
   5   6   4       64.46       63.87      1.12 o 
   6   6   4      377.44      395.47      4.30 o 
   7   6   4       32.86       30.68      0.80 o 
   8   6   4      107.77      107.30      1.83 o 
  -7   7   4        5.17        3.04      0.42 o 
  -6   7   4        0.91        0.97      0.31 o 
  -5   7   4       10.98       10.30      0.64 o 
  -4   7   4        3.58        3.63      0.71 o 
  -3   7   4      224.17      222.84      3.66 o 
  -2   7   4      138.62      144.14      2.11 o 
  -1   7   4      371.63      381.32      4.45 o 
   0   7   4       53.91       52.99      1.25 o 
   1   7   4       14.69       18.15      0.46 o 
   2   7   4      233.54      235.79      2.33 o 
   3   7   4       54.49       49.41      0.91 o 
   4   7   4      120.90      118.35      1.69 o 
   5   7   4       35.58       37.40      0.88 o 
   6   7   4        0.45        0.45      0.39 o 
   7   7   4        0.03       -0.07      0.24 o 
   8   7   4       28.22       30.06      1.50 o 
  -6   8   4        1.15        1.24      0.38 o 
  -5   8   4       29.53       26.96      1.33 o 
  -4   8   4        0.07        0.31      0.28 o 
  -3   8   4       40.16       38.64      1.20 o 
  -2   8   4        0.56        0.37      0.21 o 
  -1   8   4      169.28      159.22      2.35 o 
   0   8   4       96.20       97.57      1.29 o 
   1   8   4       91.88       99.15      1.63 o 
   2   8   4      848.83      844.23      6.88 o 
   3   8   4       18.43       18.90      0.56 o 
   4   8   4       12.55       13.25      0.60 o 
   5   8   4      241.22      264.38      3.58 o 
   6   8   4       11.40        9.64      0.66 o 
   7   8   4      126.76      119.84      1.93 o 
  -6   9   4        0.12       -0.22      0.35 o 
  -5   9   4       17.65       17.13      0.99 o 
  -4   9   4       42.68       40.99      1.39 o 
  -3   9   4       34.85       30.64      1.13 o 
  -2   9   4       94.49      100.15      1.78 o 
  -1   9   4       17.96       18.11      0.65 o 
   0   9   4        0.29        0.49      0.24 o 
   1   9   4       48.16       49.18      1.37 o 
   2   9   4      150.81      151.22      1.63 o 
   3   9   4       27.42       29.53      0.71 o 
   4   9   4        0.26        0.11      0.22 o 
   5   9   4       14.82       17.05      0.77 o 
   6   9   4        9.19        8.25      0.57 o 
   7   9   4       23.45       24.12      1.02 o 
  -5  10   4        1.47        1.95      0.48 o 
  -4  10   4        5.90        5.09      0.73 o 
  -3  10   4        6.09        6.92      0.69 o 
  -2  10   4       46.33       48.42      1.09 o 
  -1  10   4       24.66       24.63      1.22 o 
   0  10   4       87.58       88.97      1.73 o 
   1  10   4      448.34      466.42      7.12 o 
   2  10   4       39.02       41.55      1.52 o 
   3  10   4        0.04        0.14      0.23 o 
   4  10   4       81.61       94.95      1.49 o 
   5  10   4        0.91        0.65      0.31 o 
   6  10   4       73.31       69.56      1.74 o 
  -5  11   4        5.91        4.51      0.56 o 
  -4  11   4        3.14        1.88      0.45 o 
  -3  11   4        8.05        6.48      0.62 o 
  -2  11   4        0.20        0.38      0.38 o 
  -1  11   4        1.73        1.38      0.44 o 
   0  11   4       13.52       13.62      0.65 o 
   1  11   4      128.82      131.33      2.39 o 
   2  11   4        2.13        1.98      0.52 o 
   3  11   4       20.30       19.25      1.07 o 
   4  11   4       38.32       38.46      1.40 o 
   5  11   4       34.97       32.31      1.01 o 
  -4  12   4        8.04        9.00      1.31 o 
  -3  12   4        6.02        5.72      0.60 o 
  -2  12   4        1.77        1.34      0.54 o 
  -1  12   4       33.11       33.78      1.45 o 
   0  12   4      148.89      143.15      3.40 o 
   1  12   4       22.28       23.87      0.90 o 
   2  12   4        0.12        0.34      0.47 o 
   3  12   4       15.59       17.29      1.27 o 
   4  12   4       15.49       16.11      1.09 o 
   5  12   4       21.08       21.22      1.28 o 
  -3  13   4        1.76        0.98      0.50 o 
  -2  13   4        4.35        5.40      0.77 o 
  -1  13   4        7.16        4.87      0.72 o 
   0  13   4       59.63       59.06      2.01 o 
   1  13   4        0.37        0.49      0.33 o 
   2  13   4       21.99       21.13      1.28 o 
   3  13   4       34.61       33.14      1.65 o 
  -1  14   4       29.07       27.01      1.91 o 
   0  14   4        3.49        4.15      1.17 o 
   1  14   4        0.47       -0.41      0.85 o 
  -1 -11   5        0.86        1.39      0.60 o 
   0 -11   5        0.19        0.17      0.57 o 
   1 -11   5       82.68       81.56      3.20 o 
   2 -11   5        3.21        1.68      0.77 o 
   3 -11   5        0.18        0.88      0.59 o 
  -3 -10   5        0.71       -0.12      0.97 o 
  -2 -10   5       79.03       77.12      2.96 o 
  -1 -10   5       18.57       19.88      1.31 o 
   0 -10   5        0.21        0.09      0.47 o 
   1 -10   5        0.43        0.19      0.52 o 
   2 -10   5        0.05       -0.69      0.47 o 
   3 -10   5        3.70        3.07      0.67 o 
   4 -10   5       38.70       42.71      3.89 o 
  -4  -9   5        1.30        2.23      0.55 o 
  -3  -9   5       59.16       59.44      1.77 o 
  -2  -9   5       13.60       13.69      0.91 o 
  -1  -9   5        5.27        6.27      1.26 o 
   0  -9   5       92.78       94.93      2.73 o 
   1  -9   5       46.08       45.33      2.15 o 
   2  -9   5        2.37        2.48      0.57 o 
   3  -9   5        7.85        9.21      1.01 o 
   4  -9   5        7.82        7.40      0.79 o 
   5  -9   5        4.39        4.18      0.68 o 
  -5  -8   5       30.85       28.67      1.29 o 
  -4  -8   5        0.30        0.41      0.39 o 
  -3  -8   5      210.54      209.23      3.35 o 
  -2  -8   5       48.53       48.93      1.44 o 
  -1  -8   5        6.62        7.31      0.53 o 
   0  -8   5        5.13        4.40      0.49 o 
   1  -8   5       14.61       15.13      1.15 o 
   2  -8   5        3.45        2.57      0.39 o 
   3  -8   5       82.95       86.76      3.69 o 
   4  -8   5        1.34        0.67      0.41 o 
   5  -8   5       26.95       29.39      1.21 o 
   6  -8   5        3.64        3.37      0.57 o 
  -5  -7   5        0.03       -0.24      0.31 o 
  -4  -7   5       59.01       58.53      1.23 o 
  -3  -7   5       36.55       37.45      1.10 o 
  -2  -7   5       33.37       34.19      1.16 o 
  -1  -7   5       49.95       52.59      1.12 o 
   0  -7   5      272.53      273.98      4.06 o 
   1  -7   5       34.48       35.26      0.90 o 
   2  -7   5        4.59        5.62      0.48 o 
   3  -7   5       15.09       15.10      0.72 o 
   4  -7   5        4.42        5.05      0.68 o 
   5  -7   5       20.69       21.97      1.05 o 
   6  -7   5        7.48        6.56      0.64 o 
   7  -7   5       21.38       20.35      1.13 o 
  -6  -6   5       17.08       16.00      1.03 o 
  -5  -6   5        0.01       -0.27      0.29 o 
  -4  -6   5      293.68      292.70      3.87 o 
  -3  -6   5       58.70       59.08      1.67 o 
  -2  -6   5       34.36       36.70      0.84 o 
  -1  -6   5       16.68       15.00      0.58 o 
   0  -6   5      128.04      133.02      2.24 o 
   1  -6   5        0.21        0.25      0.15 o 
   2  -6   5       78.47       80.46      1.51 o 
   3  -6   5        4.65        5.07      0.54 o 
   4  -6   5       42.83       47.55      1.35 o 
   5  -6   5       14.88       15.14      0.85 o 
   6  -6   5       10.75       12.07      0.80 o 
   7  -6   5       22.93       23.06      0.90 o 
  -6  -5   5        8.13        6.71      0.58 o 
  -5  -5   5       14.15       14.37      0.76 o 
  -4  -5   5       29.37       30.51      0.99 o 
  -3  -5   5       49.24       49.87      0.98 o 
  -2  -5   5        8.60        8.86      0.45 o 
  -1  -5   5      848.45      835.58      7.23 o 
   0  -5   5      209.55      197.78      2.64 o 
   1  -5   5        2.55        3.96      0.34 o 
   2  -5   5        2.96        4.86      0.34 o 
   3  -5   5        2.29        1.10      0.35 o 
   4  -5   5       34.97       35.38      1.43 o 
   5  -5   5       13.88       14.23      0.93 o 
   6  -5   5       82.73       81.73      1.91 o 
   7  -5   5       33.17       33.37      0.96 o 
  -6  -4   5        5.86        5.95      0.49 o 
  -5  -4   5      206.98      210.23      2.96 o 
  -4  -4   5       18.83       18.68      0.85 o 
  -3  -4   5       33.20       31.27      0.73 o 
  -2  -4   5       13.64       12.71      0.49 o 
  -1  -4   5      373.42      377.22      3.47 o 
   0  -4   5       13.40       10.89      0.59 o 
   1  -4   5       20.19       23.04      0.49 o 
   2  -4   5      143.69      157.58      1.99 o 
   3  -4   5       12.12       12.58      0.61 o 
   4  -4   5       14.65       15.08      0.64 o 
   5  -4   5       15.39       15.25      0.65 o 
   6  -4   5       66.71       69.16      1.44 o 
   7  -4   5       15.13       14.45      0.86 o 
   8  -4   5       11.09       12.70      1.52 o 
  -7  -3   5       33.29       33.11      1.10 o 
  -6  -3   5        4.83        4.28      0.42 o 
  -5  -3   5        1.84        1.53      0.31 o 
  -4  -3   5       13.93       12.08      0.60 o 
  -3  -3   5        0.92        0.87      0.23 o 
  -2  -3   5     1408.89     1344.09     12.24 o 
  -1  -3   5      445.27      427.20      3.78 o 
   0  -3   5       28.41       31.21      1.05 o 
   1  -3   5       12.25        7.17      0.30 o 
   2  -3   5       95.68       93.54      1.29 o 
   3  -3   5       28.00       25.74      0.67 o 
   4  -3   5       68.12       63.41      1.16 o 
   5  -3   5      155.91      155.75      2.47 o 
   6  -3   5       58.13       60.02      1.21 o 
   7  -3   5       92.63       91.42      2.08 o 
   8  -3   5        0.08        0.64      0.35 o 
  -7  -2   5       20.47       19.84      0.92 o 
  -6  -2   5       68.16       73.40      1.36 o 
  -5  -2   5        4.46        4.10      0.39 o 
  -4  -2   5        0.38        0.70      0.23 o 
  -3  -2   5        1.55        0.88      0.22 o 
  -2  -2   5      443.40      426.69      4.54 o 
  -1  -2   5       17.85       15.16      0.42 o 
   0  -2   5        0.04        0.03      0.13 o 
   1  -2   5      844.22      894.73      8.83 o 
   2  -2   5       44.21       46.36      0.76 o 
   3  -2   5        0.79        0.74      0.55 o 
   4  -2   5        0.94        1.46      0.21 o 
   5  -2   5       88.02       86.99      1.37 o 
   6  -2   5       15.38       14.23      0.50 o 
   7  -2   5        6.75        8.03      1.12 o 
   8  -2   5       35.20       38.25      1.12 o 
  -7  -1   5       40.71       37.72      1.17 o 
  -6  -1   5       12.36       12.98      0.61 o 
  -5  -1   5        7.53        7.75      0.45 o 
  -4  -1   5        6.38        6.85      0.42 o 
  -3  -1   5     1200.10     1150.73     11.67 o 
  -2  -1   5      327.75      335.25      3.35 o 
  -1  -1   5       30.45       21.48      0.41 o 
   0  -1   5       46.57       34.83      0.74 o 
   1  -1   5      582.23      601.57      6.01 o 
   2  -1   5        2.33        2.48      0.22 o 
   3  -1   5      331.45      320.59      5.74 o 
   4  -1   5      134.17      130.72      1.81 o 
   5  -1   5       23.37       25.91      0.60 o 
   6  -1   5      134.62      132.80      2.18 o 
   7  -1   5        0.20        0.22      0.22 o 
   8  -1   5       76.10       80.44      2.33 o 
  -7   0   5        8.81        9.09      1.29 o 
  -6   0   5       53.80       52.42      1.93 o 
  -5   0   5       31.49       30.36      0.74 o 
  -4   0   5       74.45       77.98      1.22 o 
  -3   0   5      230.83      226.70      2.71 o 
  -2   0   5        0.27        1.77      0.17 o 
  -1   0   5        7.42        3.38      0.19 o 
   0   0   5     2033.13     2165.08     29.37 o 
   1   0   5      463.75      459.16      4.63 o 
   2   0   5       82.47       77.56      1.57 o 
   3   0   5      180.70      188.48      2.77 o 
   4   0   5       40.77       38.79      0.96 o 
   5   0   5        0.15        0.24      0.14 o 
   6   0   5        8.81        9.37      0.43 o 
   7   0   5       76.40       76.30      1.87 o 
   8   0   5       80.14       80.64      2.23 o 
  -7   1   5       31.55       31.60      1.51 o 
  -6   1   5       50.76       50.05      1.28 o 
  -5   1   5       23.21       27.39      0.84 o 
  -4   1   5      541.30      536.52      5.42 o 
  -3   1   5      111.79      117.29      1.52 o 
  -2   1   5        0.11        0.52      0.23 o 
  -1   1   5       15.49       16.87      0.40 o 
   0   1   5     1165.94     1194.21     13.65 o 
   1   1   5        4.49        3.80      0.26 o 
   2   1   5      784.29      802.35      8.97 o 
   3   1   5       66.84       64.73      1.04 o 
   4   1   5        9.29        7.18      0.33 o 
   5   1   5       67.55       66.41      1.05 o 
   6   1   5       30.79       31.14      0.76 o 
   7   1   5      130.06      133.20      2.19 o 
   8   1   5       19.96       19.49      0.98 o 
  -7   2   5       66.72       66.80      2.36 o 
  -6   2   5       69.66       68.98      1.53 o 
  -5   2   5      166.96      175.68      2.46 o 
  -4   2   5       39.05       40.25      0.89 o 
  -3   2   5       75.27       80.08      1.65 o 
  -2   2   5        0.12        0.03      0.12 o 
  -1   2   5     1644.96     1795.91     16.16 o 
   0   2   5      739.18      751.48      8.74 o 
   1   2   5      178.65      158.08      1.80 o 
   2   2   5      773.24      803.16      9.00 o 
   3   2   5        0.49        0.72      0.32 o 
   4   2   5       90.01       84.00      1.58 o 
   5   2   5       40.32       38.15      0.75 o 
   6   2   5       65.49       62.15      1.01 o 
   7   2   5      116.15      114.58      2.21 o 
   8   2   5       48.35       48.33      1.08 o 
  -7   3   5       46.26       46.30      1.56 o 
  -6   3   5       26.37       31.84      1.00 o 
  -5   3   5      145.22      145.25      2.40 o 
  -4   3   5        6.89        6.85      0.41 o 
  -3   3   5       59.58       58.38      1.03 o 
  -2   3   5        2.41        3.70      0.30 o 
  -1   3   5      477.15      501.56      4.72 o 
   0   3   5        1.07        1.41      0.39 o 
   1   3   5      614.81      645.01      5.98 o 
   2   3   5       13.03       16.67      0.43 o 
   3   3   5      152.37      129.86      6.01 o 
   4   3   5        0.10        0.05      0.12 o 
   5   3   5      268.26      272.38      3.11 o 
   6   3   5       87.64       87.97      1.29 o 
   7   3   5        5.59        5.18      0.42 o 
   8   3   5        3.90        3.60      0.39 o 
  -7   4   5       49.39       51.92      1.22 o 
  -6   4   5      143.33      145.40      2.34 o 
  -5   4   5        0.01       -0.42      0.21 o 
  -4   4   5      176.45      176.02      3.06 o 
  -3   4   5       28.40       27.73      0.72 o 
  -2   4   5      550.27      574.64      6.05 o 
  -1   4   5      339.44      337.95      3.29 o 
   0   4   5      153.31      137.76      1.53 o 
   1   4   5     1033.01     1082.55      9.75 o 
   2   4   5       18.98       16.40      0.46 o 
   3   4   5      353.02      327.65      4.05 o 
   4   4   5      103.76      102.22      1.58 o 
   5   4   5       11.28       11.20      0.46 o 
   6   4   5       76.50       80.77      1.29 o 
   7   4   5       19.08       17.90      0.65 o 
   8   4   5        0.10        0.55      0.29 o 
  -7   5   5        9.92       11.84      0.68 o 
  -6   5   5       33.90       30.98      0.93 o 
  -5   5   5        7.05        7.73      0.55 o 
  -4   5   5      131.83      131.15      3.08 o 
  -3   5   5       30.20       35.27      1.50 o 
  -2   5   5       57.75       67.24      1.19 o 
  -1   5   5       28.59       30.09      0.50 o 
   0   5   5      135.33      155.95      1.69 o 
   1   5   5        1.87        4.37      0.28 o 
   2   5   5      267.80      250.66      2.61 o 
   3   5   5       82.77       83.93      1.30 o 
   4   5   5      740.21      738.82      7.73 o 
   5   5   5       11.35       13.12      0.66 o 
   6   5   5       11.58       12.81      0.62 o 
   7   5   5        0.07       -0.16      0.19 o 
   8   5   5       39.33       40.11      1.16 o 
  -7   6   5       60.98       61.55      1.78 o 
  -6   6   5        1.32        1.67      0.34 o 
  -5   6   5      142.63      143.21      3.60 o 
  -4   6   5       55.74       54.71      1.25 o 
  -3   6   5      110.63      109.22      2.20 o 
  -2   6   5       44.20       41.66      0.91 o 
  -1   6   5       38.30       32.86      0.73 o 
   0   6   5      508.38      515.78      4.89 o 
   1   6   5       21.72       18.73      0.42 o 
   2   6   5      354.99      338.22      3.11 o 
   3   6   5       70.02       72.83      1.09 o 
   4   6   5        4.07        3.20      0.31 o 
   5   6   5       21.38       22.60      0.69 o 
   6   6   5        2.81        2.60      0.31 o 
   7   6   5       14.05       16.44      0.63 o 
   8   6   5       42.40       40.62      1.08 o 
  -6   7   5       11.79       10.73      0.69 o 
  -5   7   5      100.00      105.84      2.02 o 
  -4   7   5       43.26       46.61      1.20 o 
  -3   7   5        1.34        1.69      0.30 o 
  -2   7   5       69.44       67.64      1.27 o 
  -1   7   5        0.56        1.80      0.19 o 
   0   7   5        0.11        7.81      0.54 o 
   1   7   5      127.65      123.84      1.41 o 
   2   7   5      136.80      142.31      1.56 o 
   3   7   5      852.45      840.70      7.95 o 
   4   7   5        5.30        5.79      0.48 o 
   5   7   5       84.26       86.13      1.42 o 
   6   7   5       10.15        9.24      0.53 o 
   7   7   5       13.08       13.69      0.66 o 
   8   7   5       21.79       21.47      0.81 o 
  -6   8   5       59.86       60.39      1.63 o 
  -5   8   5       31.86       33.13      1.26 o 
  -4   8   5       17.72       18.99      0.91 o 
  -3   8   5        0.36        0.71      0.32 o 
  -2   8   5        1.10        1.10      0.26 o 
  -1   8   5      104.89      108.48      1.80 o 
   0   8   5        0.95        0.40      0.20 o 
   1   8   5      140.29      139.91      2.03 o 
   2   8   5        7.81        9.89      0.37 o 
   3   8   5       14.20       12.54      0.54 o 
   4   8   5        2.73        2.37      0.30 o 
   5   8   5       59.58       57.10      1.17 o 
   6   8   5       73.18       75.87      1.42 o 
   7   8   5        6.51        5.65      0.48 o 
  -6   9   5       39.55       43.23      1.42 o 
  -5   9   5       22.87       20.72      1.06 o 
  -4   9   5        0.25        0.46      0.34 o 
  -3   9   5       73.23       72.80      1.84 o 
  -2   9   5       20.33       19.57      0.74 o 
  -1   9   5       15.25       23.25      1.85 o 
   0   9   5       16.66       16.67      0.75 o 
   1   9   5       68.39       71.02      1.47 o 
   2   9   5      514.40      518.47      4.81 o 
   3   9   5       18.17       24.19      0.70 o 
   4   9   5      118.75      120.55      1.66 o 
   5   9   5       30.30       29.21      0.86 o 
   6   9   5        0.15        0.01      0.27 o 
   7   9   5        4.36        5.51      0.63 o 
  -5  10   5        4.97        5.29      0.68 o 
  -4  10   5        4.99        5.25      0.65 o 
  -3  10   5       11.64        9.15      0.78 o 
  -2  10   5        9.38        8.40      0.59 o 
  -1  10   5        5.21        5.08      0.63 o 
   0  10   5       24.19       23.13      1.58 o 
   1  10   5        4.95        5.15      0.48 o 
   2  10   5        2.54        3.11      0.58 o 
   3  10   5        2.41        1.60      0.29 o 
   4  10   5       90.28       88.93      1.42 o 
   5  10   5      116.39      119.58      2.35 o 
   6  10   5        1.94        1.84      0.38 o 
  -4  11   5       37.32       37.11      1.43 o 
  -3  11   5       23.42       26.38      0.88 o 
  -2  11   5       20.09       19.47      0.80 o 
  -1  11   5        0.05       -0.65      0.35 o 
   0  11   5       14.09       14.55      0.67 o 
   1  11   5      188.49      193.46      3.19 o 
   2  11   5        5.20        9.44      0.87 o 
   3  11   5       65.75       68.07      2.04 o 
   4  11   5       22.18       22.77      0.97 o 
   5  11   5        1.13        0.84      0.35 o 
   6  11   5        0.00        0.33      0.41 o 
  -4  12   5        5.92        4.75      0.61 o 
  -3  12   5        0.36        0.55      0.33 o 
  -2  12   5        8.87        8.10      0.89 o 
  -1  12   5        0.26       -0.10      0.36 o 
   0  12   5       24.76       24.53      1.81 o 
   1  12   5        1.59        1.52      0.36 o 
   2  12   5        9.21        8.22      1.53 o 
   3  12   5       50.74       51.21      1.94 o 
   4  12   5       87.35       85.23      2.23 o 
   5  12   5        8.30        8.25      0.84 o 
  -3  13   5        8.86        8.80      1.00 o 
  -2  13   5        1.59        1.53      0.80 o 
  -1  13   5        1.60        1.94      0.54 o 
   0  13   5       47.76       42.73      1.68 o 
   1  13   5        0.19        2.48      0.52 o 
   2  13   5       14.86       15.88      1.20 o 
   3  13   5        4.03        4.42      1.51 o 
   4  13   5        0.34        0.01      0.63 o 
  -1  14   5       23.23       22.89      1.71 o 
   0  14   5        5.08        5.64      0.82 o 
   1  14   5       12.99       12.31      1.97 o 
   2  14   5       15.37       14.42      1.17 o 
  -2 -10   6       79.31       79.85      3.05 o 
  -1 -10   6        2.46        3.65      0.74 o 
   0 -10   6        0.96        1.07      0.60 o 
   1 -10   6        2.26        1.63      0.70 o 
   2 -10   6        2.07        2.05      0.80 o 
   3 -10   6        4.97        5.54      0.85 o 
   4 -10   6        0.00        0.22      0.47 o 
  -3  -9   6        1.22        0.41      0.80 o 
  -2  -9   6        1.77        1.69      0.58 o 
  -1  -9   6        0.81        0.17      0.48 o 
   0  -9   6       21.05       22.79      0.94 o 
   1  -9   6      261.99      259.72      6.99 o 
   2  -9   6        0.16       -0.23      0.44 o 
   3  -9   6        1.01        0.99      0.49 o 
   4  -9   6        1.15        1.61      0.56 o 
   5  -9   6        0.90        0.31      0.48 o 
  -4  -8   6        3.79        3.77      0.63 o 
  -3  -8   6       71.76       70.97      2.20 o 
  -2  -8   6        1.55        4.30      0.66 o 
  -1  -8   6        5.27        4.41      0.45 o 
   0  -8   6       11.17       10.87      1.14 o 
   1  -8   6       26.35       25.03      1.53 o 
   2  -8   6        4.34        7.07      1.80 o 
   3  -8   6        9.70       10.76      0.72 o 
   4  -8   6       17.16       18.72      1.14 o 
   5  -8   6        0.11        0.33      0.39 o 
   6  -8   6        0.43        0.57      0.41 o 
  -5  -7   6        5.61        4.98      0.64 o 
  -4  -7   6       29.62       29.58      0.91 o 
  -3  -7   6        0.27       -0.48      0.31 o 
  -2  -7   6        0.91        1.24      0.40 o 
  -1  -7   6       52.68       53.31      1.27 o 
   0  -7   6      515.92      520.11      7.15 o 
   1  -7   6        5.19        4.92      0.78 o 
   2  -7   6       20.42       22.51      1.49 o 
   3  -7   6        7.05        5.45      0.53 o 
   4  -7   6        2.56        2.92      0.50 o 
   5  -7   6        0.00        0.30      0.42 o 
   6  -7   6        1.56        0.78      0.39 o 
  -5  -6   6        1.89        1.07      0.39 o 
  -4  -6   6       18.88       19.31      0.85 o 
  -3  -6   6        2.83        5.19      0.56 o 
  -2  -6   6        0.67        0.23      0.29 o 
  -1  -6   6       12.13       11.63      0.58 o 
   0  -6   6       67.18       64.54      1.38 o 
   2  -6   6       69.81       71.92      1.46 o 
   3  -6   6       84.42       89.83      1.67 o 
   4  -6   6       11.65       11.24      0.79 o 
   5  -6   6        0.88        1.48      0.39 o 
   6  -6   6        1.09        0.53      0.34 o 
   7  -6   6        3.76        3.87      0.50 o 
  -6  -5   6       22.03       21.23      1.11 o 
  -5  -5   6       99.09       96.58      1.87 o 
  -4  -5   6       17.66       14.45      0.76 o 
  -3  -5   6       36.09       36.72      0.87 o 
  -2  -5   6       40.43       39.70      0.86 o 
  -1  -5   6      618.58      599.73      6.24 o 
   0  -5   6        3.71        5.85      0.52 o 
   1  -5   6       66.38       68.38      1.03 o 
   2  -5   6       69.05       65.81      1.17 o 
   3  -5   6       46.81       47.98      1.32 o 
   4  -5   6       10.33        8.10      1.00 o 
   5  -5   6        0.02        0.06      0.28 o 
   6  -5   6        9.88       10.93      0.71 o 
   7  -5   6        4.96        4.14      0.46 o 
  -6  -4   6       17.63       16.47      0.85 o 
  -5  -4   6        2.18        2.00      0.36 o 
  -4  -4   6       41.63       43.14      1.18 o 
  -3  -4   6       18.88       20.18      0.63 o 
  -2  -4   6        0.14       -0.06      0.19 o 
  -1  -4   6       52.90       52.53      0.74 o 
   0  -4   6       34.00       55.97      2.48 o 
   1  -4   6      158.17      171.20      1.94 o 
   2  -4   6      254.30      255.17      3.01 o 
   3  -4   6       77.47       79.48      1.47 o 
   4  -4   6       35.81       41.75      2.15 o 
   5  -4   6       46.09       47.44      1.23 o 
   6  -4   6        0.00        0.25      0.26 o 
   7  -4   6        0.25        0.22      0.26 o 
   8  -4   6        2.11        1.81      0.50 o 
  -6  -3   6      132.07      135.05      2.13 o 
  -5  -3   6       52.27       51.34      1.21 o 
  -4  -3   6      129.73      128.98      2.03 o 
  -3  -3   6        1.49        1.08      0.26 o 
  -2  -3   6      345.85      336.43      3.52 o 
  -1  -3   6       11.96       11.19      0.38 o 
   0  -3   6       62.29       56.82      1.12 o 
   1  -3   6      158.53      163.01      1.82 o 
   2  -3   6      164.44      162.56      2.05 o 
   3  -3   6       50.80       48.87      1.04 o 
   4  -3   6       13.80       13.21      0.56 o 
   5  -3   6        0.05        0.22      0.26 o 
   6  -3   6        0.14        0.06      0.23 o 
   7  -3   6        0.16        0.62      0.35 o 
   8  -3   6       15.38       14.85      1.48 o 
  -7  -2   6       20.15       18.47      1.12 o 
  -6  -2   6       25.93       24.19      0.81 o 
  -5  -2   6       90.10       86.81      1.59 o 
  -4  -2   6       97.04       94.71      1.60 o 
  -3  -2   6       37.88       37.59      0.94 o 
  -2  -2   6        8.04        7.77      0.38 o 
  -1  -2   6      182.09      213.50      2.11 o 
   0  -2   6      169.08      190.10      2.10 o 
   1  -2   6      388.53      376.58      3.65 o 
   2  -2   6      158.74      155.56      2.35 o 
   3  -2   6      175.57      179.23      2.48 o 
   4  -2   6      277.22      270.09      3.47 o 
   5  -2   6       23.71       26.79      0.72 o 
   6  -2   6       11.29       11.21      0.54 o 
   7  -2   6        0.70        0.49      0.32 o 
   8  -2   6       37.74       36.65      1.20 o 
  -7  -1   6       80.93       79.48      1.83 o 
  -6  -1   6       48.33       50.37      1.11 o 
  -5  -1   6      155.32      158.76      2.19 o 
  -4  -1   6       17.61       17.51      0.67 o 
  -3  -1   6       57.20       56.91      1.08 o 
  -2  -1   6      156.07      151.06      1.84 o 
  -1  -1   6        0.98        0.90      0.15 o 
   0  -1   6      185.39      192.99      2.21 o 
   1  -1   6      191.50      186.71      1.96 o 
   2  -1   6       69.68       74.57      1.09 o 
   3  -1   6       43.64       42.20      1.02 o 
   4  -1   6       28.93       24.89      0.65 o 
   5  -1   6       15.56       15.48      0.53 o 
   6  -1   6       20.48       19.63      0.67 o 
   7  -1   6       81.75       82.63      1.85 o 
   8  -1   6       14.65       15.27      0.76 o 
  -7   0   6       21.46       20.86      1.19 o 
  -6   0   6       68.42       67.93      1.46 o 
  -5   0   6      122.40      120.07      1.84 o 
  -4   0   6       84.41       85.70      1.35 o 
  -3   0   6        7.41        9.50      0.47 o 
  -2   0   6      442.21      459.80      4.47 o 
  -1   0   6       58.14       73.34      0.89 o 
   0   0   6      148.66      160.73      2.50 o 
   1   0   6       44.77       37.75      0.63 o 
   2   0   6      273.60      276.17      3.02 o 
   3   0   6      692.94      666.86     10.97 o 
   4   0   6      120.29      124.43      1.86 o 
   5   0   6       94.32       93.71      1.46 o 
   6   0   6        5.04        4.86      0.31 o 
   7   0   6       14.86       15.19      0.69 o 
   8   0   6        6.35        6.48      0.52 o 
  -7   1   6       13.06       13.20      1.33 o 
  -6   1   6       77.60       82.79      1.80 o 
  -5   1   6       31.59       31.29      0.87 o 
  -4   1   6        0.28        0.40      0.19 o 
  -3   1   6      395.29      375.24      3.95 o 
  -2   1   6       63.70       59.13      0.88 o 
  -1   1   6       55.37       61.78      0.77 o 
   0   1   6       41.32       37.09      1.13 o 
   1   1   6       25.59       23.95      0.47 o 
   2   1   6        2.34        0.85      0.16 o 
   4   1   6       45.25       44.28      0.88 o 
   5   1   6      144.97      148.33      2.07 o 
   6   1   6      292.77      285.82      3.56 o 
   7   1   6        0.66        0.73      0.29 o 
   8   1   6       17.15       17.65      0.66 o 
  -7   2   6       19.43       18.88      0.95 o 
  -6   2   6       58.66       58.77      1.45 o 
  -5   2   6       58.58       56.27      1.56 o 
  -4   2   6       30.33       31.95      0.81 o 
  -3   2   6      524.46      519.82      5.82 o 
  -2   2   6        0.94        0.36      0.13 o 
  -1   2   6        1.26       -0.11      0.10 o 
   0   2   6       37.25       52.98      0.92 o 
   1   2   6      131.94      145.50      2.26 o 
   2   2   6      792.64      815.08      8.13 o 
   3   2   6      259.79      244.85      5.25 o 
   4   2   6      229.14      221.97      2.89 o 
   5   2   6       41.18       42.41      1.59 o 
   6   2   6        1.39        1.20      0.37 o 
   7   2   6        0.08       -0.18      0.22 o 
   8   2   6        2.24        2.18      0.34 o 
  -7   3   6       13.28       14.49      1.03 o 
  -6   3   6       10.20        9.41      0.65 o 
  -5   3   6        7.14        8.25      0.58 o 
  -4   3   6      388.32      381.50      4.53 o 
  -3   3   6      122.60      124.49      1.81 o 
  -2   3   6        2.48        2.19      0.21 o 
  -1   3   6        0.57        0.31      0.15 o 
   0   3   6       16.21       19.70      0.39 o 
   1   3   6       42.64       51.91      0.67 o 
   2   3   6       70.25       66.96      0.91 o 
   3   3   6        8.68        5.34      0.37 o 
   4   3   6      305.19      309.22      3.48 o 
   5   3   6      550.58      518.51      6.16 o 
   6   3   6       15.14       16.64      0.71 o 
   7   3   6       95.78       90.63      2.36 o 
   8   3   6        5.55        5.63      0.49 o 
  -7   4   6        8.66        9.05      0.62 o 
  -6   4   6       10.86       10.20      0.76 o 
  -5   4   6        9.27        8.12      0.65 o 
  -4   4   6      314.65      318.47      5.04 o 
  -3   4   6       22.58       20.67      0.66 o 
  -2   4   6       61.94       60.39      0.99 o 
  -1   4   6      168.45      181.93      1.94 o 
   0   4   6        1.65        2.48      0.28 o 
   1   4   6      293.20      316.75      2.92 o 
   2   4   6      161.95      150.29      1.70 o 
   3   4   6      183.13      180.70      2.24 o 
   4   4   6       59.77       62.56      1.07 o 
   5   4   6       26.48       27.01      0.68 o 
   6   4   6       11.31       13.14      1.05 o 
   7   4   6       41.17       42.16      0.93 o 
   8   4   6       10.56       11.53      0.75 o 
  -7   5   6        0.03        0.01      0.35 o 
  -6   5   6        1.35        1.40      0.34 o 
  -5   5   6      187.72      191.40      3.51 o 
  -4   5   6       71.35       72.23      1.73 o 
  -3   5   6       21.85       22.29      0.96 o 
  -2   5   6       18.53       15.84      0.54 o 
  -1   5   6      136.53      134.17      1.52 o 
   0   5   6      112.27      114.77      1.28 o 
   1   5   6        0.44        0.72      0.14 o 
   2   5   6       16.02       19.86      0.39 o 
   3   5   6      236.53      231.00      2.50 o 
   4   5   6      497.15      472.39      5.20 o 
   5   5   6       38.77       42.66      0.94 o 
   6   5   6      201.88      201.76      2.64 o 
   7   5   6        3.42        3.08      0.33 o 
   8   5   6       11.88       12.47      0.76 o 
  -6   6   6        0.83        1.07      0.33 o 
  -5   6   6      102.38      100.55      1.93 o 
  -4   6   6        8.61        7.68      1.02 o 
  -3   6   6       70.52       70.46      1.85 o 
  -2   6   6      193.73      193.38      2.74 o 
  -1   6   6       36.59       43.67      0.99 o 
   0   6   6       10.73       13.11      0.43 o 
   1   6   6        1.69        0.40      0.16 o 
   2   6   6       24.79       25.97      0.49 o 
   3   6   6       17.04       21.55      0.56 o 
   4   6   6       31.64       29.68      0.77 o 
   5   6   6       16.52       17.99      0.65 o 
   6   6   6       98.77       99.01      1.65 o 
   7   6   6       40.40       40.46      1.00 o 
   8   6   6       23.09       22.88      0.79 o 
  -6   7   6       52.73       53.70      2.38 o 
  -5   7   6       15.15       15.03      0.83 o 
  -4   7   6        7.71        8.31      0.60 o 
  -3   7   6       14.15       13.86      0.73 o 
  -2   7   6      126.03      120.69      1.97 o 
  -1   7   6      127.26      132.82      1.84 o 
   0   7   6       42.70       39.12      0.78 o 
   1   7   6       68.68       68.76      1.01 o 
   2   7   6       62.50       61.56      0.87 o 
   3   7   6      211.45      203.26      2.37 o 
   4   7   6       11.99       12.01      0.67 o 
   5   7   6      183.21      186.67      2.60 o 
   6   7   6       21.43       19.86      0.71 o 
   7   7   6       54.55       56.47      1.19 o 
   8   7   6       18.59       18.56      0.85 o 
  -6   8   6       19.23       16.42      0.97 o 
  -5   8   6        0.15       -0.08      0.30 o 
  -4   8   6       28.38       29.91      1.11 o 
  -3   8   6      101.04       98.21      2.14 o 
  -2   8   6       41.35       44.19      2.19 o 
  -1   8   6       10.94       10.90      0.58 o 
   0   8   6       24.62       27.78      0.74 o 
   1   8   6        8.43        7.65      0.44 o 
   2   8   6        1.43        1.76      0.23 o 
   3   8   6        7.99        8.30      0.61 o 
   4   8   6        2.31        2.62      0.34 o 
   5   8   6       87.72       85.49      1.49 o 
   6   8   6       47.27       47.47      1.12 o 
   7   8   6       43.73       45.03      1.09 o 
  -5   9   6        0.00       -0.04      0.37 o 
  -4   9   6        0.41        0.09      0.34 o 
  -3   9   6       46.70       43.87      1.41 o 
  -2   9   6       63.30       64.72      1.39 o 
  -1   9   6       35.85       35.02      1.58 o 
   0   9   6       85.23       82.93      1.84 o 
   1   9   6        1.94        2.40      0.46 o 
   2   9   6       27.88       30.22      0.68 o 
   3   9   6        5.82        5.74      0.42 o 
   4   9   6       64.74       69.93      1.22 o 
   5   9   6       13.20       10.70      0.61 o 
   6   9   6       71.15       73.89      1.46 o 
   7   9   6       34.92       34.76      1.16 o 
  -5  10   6        4.58        3.15      0.58 o 
  -4  10   6       22.24       22.85      1.26 o 
  -3  10   6       12.73       11.25      0.93 o 
  -2  10   6       12.85       13.71      0.72 o 
  -1  10   6       26.08       25.76      2.54 o 
   0  10   6       36.67       36.87      1.12 o 
   1  10   6       16.61       18.34      0.75 o 
   2  10   6        0.89        1.10      0.46 o 
   3  10   6        4.52        4.96      0.42 o 
   4  10   6       30.12       31.65      0.82 o 
   5  10   6       17.67       17.27      0.80 o 
   6  10   6       27.35       28.10      0.95 o 
  -4  11   6        9.21        7.90      1.12 o 
  -3  11   6       11.77       11.57      0.75 o 
  -2  11   6       10.70       11.84      0.84 o 
  -1  11   6       43.29       42.92      1.98 o 
   0  11   6        1.35        0.49      0.36 o 
   1  11   6        0.36       -0.21      0.26 o 
   2  11   6       43.31       43.75      1.66 o 
   3  11   6        4.96        5.76      0.68 o 
   4  11   6        0.31        0.17      0.35 o 
   5  11   6       42.89       46.21      1.07 o 
   6  11   6       22.51       22.15      1.16 o 
  -3  12   6        2.83        3.63      0.57 o 
  -2  12   6        9.25        6.64      0.82 o 
  -1  12   6       22.59       25.94      2.86 o 
   0  12   6       12.72       12.24      0.97 o 
   1  12   6        4.74        5.20      0.52 o 
   2  12   6       14.18       14.29      1.33 o 
   3  12   6        3.00        3.20      0.71 o 
   4  12   6        0.47        0.24      0.48 o 
   5  12   6        3.47        3.58      0.67 o 
  -2  13   6        7.89        6.89      0.87 o 
  -1  13   6        0.60        0.67      0.45 o 
   0  13   6        4.22        3.59      1.45 o 
   1  13   6       49.17       48.53      1.32 o 
   2  13   6        0.58        0.68      0.68 o 
   3  13   6        2.69        1.93      0.63 o 
   4  13   6       14.85       13.30      1.22 o 
   0  14   6        1.21        0.98      0.53 o 
   1  14   6        9.82       13.59      2.07 o 
   2  14   6        0.02        0.22      0.51 o 
   0 -10   7       10.32        9.56      1.16 o 
   1 -10   7       11.63        7.94      1.16 o 
   2 -10   7       20.99       20.93      1.61 o 
  -2  -9   7        1.63        1.66      0.58 o 
  -1  -9   7        4.63        5.27      0.87 o 
   0  -9   7        5.65        4.84      0.84 o 
   1  -9   7        1.40        0.57      0.59 o 
   2  -9   7        5.30        3.18      0.84 o 
   3  -9   7       14.18       13.52      1.16 o 
   4  -9   7        3.95        3.29      0.56 o 
  -3  -8   7       19.80       19.96      1.27 o 
  -2  -8   7       16.77       16.99      2.07 o 
  -1  -8   7        1.78        1.69      0.49 o 
   0  -8   7        9.99        7.87      0.64 o 
   1  -8   7       33.95       31.35      1.76 o 
   2  -8   7       19.91       20.60      1.49 o 
   3  -8   7        4.46        6.62      0.62 o 
   4  -8   7        5.06        4.35      0.69 o 
   5  -8   7        1.24        1.12      0.48 o 
  -4  -7   7       23.07       24.88      1.24 o 
  -3  -7   7       13.75       16.35      0.92 o 
  -2  -7   7       31.77       31.76      1.42 o 
  -1  -7   7        0.02        0.18      0.26 o 
   0  -7   7        8.24        7.74      0.55 o 
   1  -7   7       19.19       17.38      1.27 o 
   2  -7   7       29.33       31.69      2.19 o 
   3  -7   7       17.88       18.57      0.86 o 
   4  -7   7      102.27      104.38      2.42 o 
   5  -7   7       19.31       20.75      1.16 o 
   6  -7   7        7.85        6.81      0.71 o 
  -5  -6   7       40.39       38.48      1.42 o 
  -4  -6   7       56.89       58.68      1.27 o 
  -3  -6   7       58.41       60.12      1.49 o 
  -2  -6   7       11.39       12.16      0.82 o 
  -1  -6   7        0.00       -0.36      0.18 o 
   0  -6   7       15.20       13.71      0.66 o 
   1  -6   7       12.90       13.53      0.56 o 
   2  -6   7        2.67        3.09      0.40 o 
   3  -6   7        8.74       10.63      0.66 o 
   4  -6   7        0.33       -0.10      0.32 o 
   5  -6   7       19.51       16.64      0.98 o 
   6  -6   7       12.60       12.82      1.46 o 
   7  -6   7        1.43        0.37      0.37 o 
  -5  -5   7       21.95       21.47      0.99 o 
  -4  -5   7       27.51       27.53      0.89 o 
  -3  -5   7       75.03       75.14      1.42 o 
  -2  -5   7       22.55       22.54      0.75 o 
  -1  -5   7       97.69       97.40      2.63 o 
   0  -5   7       96.53       92.20      1.76 o 
   1  -5   7       15.01       14.45      0.54 o 
   2  -5   7       17.48       17.94      0.89 o 
   3  -5   7      205.02      212.71      3.90 o 
   4  -5   7       49.84       50.47      1.43 o 
   5  -5   7       33.86       36.43      1.19 o 
   6  -5   7        1.49        1.09      0.36 o 
   7  -5   7        0.91        0.51      0.34 o 
  -6  -4   7       26.21       23.77      1.11 o 
  -5  -4   7       54.91       53.51      1.33 o 
  -4  -4   7       86.40       83.47      1.64 o 
  -3  -4   7       60.75       59.65      1.13 o 
  -2  -4   7       18.91       20.51      0.62 o 
  -1  -4   7        1.32        1.51      0.27 o 
   0  -4   7        0.82        1.56      0.26 o 
   1  -4   7        5.05        5.64      0.34 o 
   2  -4   7        0.55        0.57      0.21 o 
   3  -4   7        3.25        2.91      0.36 o 
   4  -4   7       55.24       50.75      1.35 o 
   5  -4   7       44.33       49.28      1.37 o 
   6  -4   7       16.92       15.73      0.83 o 
   7  -4   7       34.78       37.16      1.09 o 
  -6  -3   7        3.06        3.04      0.56 o 
  -5  -3   7       13.61       14.07      0.75 o 
  -4  -3   7       67.00       67.47      1.40 o 
  -3  -3   7       62.19       57.62      1.07 o 
  -2  -3   7      250.89      252.45      2.84 o 
  -1  -3   7      291.95      276.07      2.71 o 
   0  -3   7        2.25        3.16      0.52 o 
   1  -3   7        2.15        1.86      0.20 o 
   2  -3   7      218.28      224.01      2.72 o 
   3  -3   7       44.16       43.48      1.03 o 
   4  -3   7       57.81       60.88      1.53 o 
   5  -3   7       13.66       14.65      0.73 o 
   6  -3   7       10.72       11.11      0.66 o 
   7  -3   7       24.70       24.37      0.91 o 
   8  -3   7        7.60        6.79      0.71 o 
  -6  -2   7       13.19       14.92      0.79 o 
  -5  -2   7       50.36       49.51      1.14 o 
  -4  -2   7       62.29       61.54      1.28 o 
  -3  -2   7       41.01       41.96      0.86 o 
  -2  -2   7       30.32       30.91      0.70 o 
  -1  -2   7       56.02       54.52      0.81 o 
   0  -2   7       99.58       94.17      1.35 o 
   1  -2   7       44.46       43.03      0.72 o 
   2  -2   7       53.47       53.78      0.96 o 
   3  -2   7       46.49       44.14      1.00 o 
   4  -2   7       40.50       42.48      1.24 o 
   5  -2   7       44.08       40.95      0.97 o 
   6  -2   7      106.86      108.55      1.96 o 
   7  -2   7       27.97       28.86      0.80 o 
   8  -2   7       26.07       27.79      1.42 o 
  -6  -1   7        0.06       -0.19      0.26 o 
  -5  -1   7       16.33       17.16      0.74 o 
  -4  -1   7       41.59       39.64      0.98 o 
  -3  -1   7      279.13      277.67      3.42 o 
  -2  -1   7      429.35      396.85      4.03 o 
  -1  -1   7       61.77       69.09      0.91 o 
   0  -1   7      134.93      128.94      1.69 o 
   1  -1   7      120.41      122.65      1.45 o 
   2  -1   7        0.20        0.17      0.25 o 
   3  -1   7       30.33       29.25      0.76 o 
   4  -1   7       12.67       12.86      0.59 o 
   5  -1   7       21.89       20.54      0.65 o 
   6  -1   7       92.79       88.92      1.62 o 
   7  -1   7       26.11       24.93      1.00 o 
   8  -1   7        0.22        0.13      0.34 o 
  -6   0   7        6.33        6.48      0.59 o 
  -5   0   7       14.59       14.88      0.64 o 
  -4   0   7       19.69       20.01      0.65 o 
  -3   0   7       32.26       35.36      0.99 o 
  -2   0   7      124.44      115.26      1.48 o 
  -1   0   7      285.35      258.63      2.65 o 
   0   0   7      259.33      254.47      2.85 o 
   1   0   7      234.22      232.56      2.59 o 
   2   0   7        3.13        5.35      0.42 o 
   3   0   7        0.01        0.03      0.14 o 
   4   0   7       31.35       24.21      0.72 o 
   5   0   7      150.57      149.49      2.42 o 
   6   0   7       82.12       81.18      1.40 o 
   7   0   7       93.05       97.12      4.26 o 
   8   0   7       17.18       16.89      0.83 o 
  -7   1   7       11.46       11.37      0.86 o 
  -6   1   7        0.61        0.23      0.31 o 
  -5   1   7        2.66        2.72      0.37 o 
  -4   1   7      131.83      132.74      1.87 o 
  -3   1   7      261.59      250.36      2.90 o 
  -2   1   7       88.42       91.55      1.25 o 
  -1   1   7      296.92      303.21      2.81 o 
   0   1   7       32.83       31.11      0.68 o 
   1   1   7      138.96      134.47      1.59 o 
   2   1   7        0.22        0.30      0.15 o 
   3   1   7       13.13       13.06      0.86 o 
   4   1   7        6.88        7.16      0.42 o 
   5   1   7      126.09      117.83      1.82 o 
   6   1   7       30.25       29.70      0.82 o 
   7   1   7        6.52        7.04      0.73 o 
   8   1   7       10.07        9.81      0.79 o 
  -7   2   7        1.14        1.06      0.42 o 
  -6   2   7        1.01        0.92      0.34 o 
  -5   2   7        0.00       -0.19      0.23 o 
  -4   2   7        3.18        4.05      0.38 o 
  -3   2   7       73.87       67.79      1.25 o 
  -2   2   7      241.12      223.46      2.31 o 
  -1   2   7      325.17      323.84      3.02 o 
   0   2   7      368.34      343.63      4.14 o 
   1   2   7       29.30       24.79      0.88 o 
   2   2   7       99.42      102.34      1.53 o 
   3   2   7        0.91        2.17      0.43 o 
   4   2   7       69.38       67.65      1.39 o 
   5   2   7       81.95       84.60      1.88 o 
   6   2   7      142.73      144.63      2.13 o 
   7   2   7       42.98       43.00      1.49 o 
   8   2   7       11.34       13.23      0.72 o 
  -7   3   7       10.80       12.48      1.02 o 
  -6   3   7        6.59        6.16      0.65 o 
  -5   3   7       17.01       18.73      0.83 o 
  -4   3   7       51.57       52.08      1.31 o 
  -3   3   7       20.57       20.96      0.71 o 
  -2   3   7      220.84      226.71      2.75 o 
  -1   3   7        0.69        0.29      0.13 o 
   0   3   7      379.00      369.34      3.65 o 
   1   3   7       37.39       37.61      0.58 o 
   2   3   7      226.00      223.86      2.36 o 
   3   3   7        7.57        7.65      0.39 o 
   4   3   7       37.19       29.48      0.77 o 
   5   3   7        2.60        2.93      0.31 o 
   6   3   7        3.68        3.70      0.34 o 
   7   3   7       22.22       19.76      0.89 o 
   8   3   7       63.16       63.18      1.56 o 
  -6   4   7       10.37       10.84      1.57 o 
  -5   4   7        6.25        5.90      0.60 o 
  -4   4   7       13.35       12.00      0.78 o 
  -3   4   7       64.93       64.90      1.63 o 
  -2   4   7      147.96      148.38      2.09 o 
  -1   4   7      218.54      208.14      2.22 o 
   0   4   7      101.33       97.61      1.42 o 
   1   4   7      318.69      322.86      2.83 o 
   2   4   7       94.54      108.01      1.18 o 
   3   4   7        0.03        0.16      0.13 o 
   4   4   7       13.33       15.42      0.52 o 
   5   4   7       88.28       91.69      1.61 o 
   6   4   7       33.56       33.40      1.13 o 
   7   4   7       20.19       20.63      0.68 o 
   8   4   7       73.34       75.02      1.65 o 
  -6   5   7        0.09        0.45      0.34 o 
  -5   5   7        0.05        0.05      0.31 o 
  -4   5   7        1.54        1.18      0.35 o 
  -3   5   7       67.82       64.13      2.21 o 
  -2   5   7        0.59        0.29      0.18 o 
  -1   5   7      358.14      364.15      3.63 o 
   0   5   7       79.58       85.22      1.12 o 
   1   5   7      314.92      302.74      3.06 o 
   2   5   7       41.15       43.56      0.65 o 
   3   5   7        1.86        3.30      0.27 o 
   4   5   7       31.75       28.48      0.86 o 
   5   5   7        7.50        8.10      0.47 o 
   6   5   7        9.58        8.25      0.53 o 
   7   5   7       85.25       83.71      1.58 o 
   8   5   7      194.44      190.63      3.15 o 
  -6   6   7       15.34       16.97      1.49 o 
  -5   6   7        0.13        0.09      0.32 o 
  -4   6   7        0.85        0.19      0.29 o 
  -3   6   7       23.02       23.03      1.21 o 
  -2   6   7       27.28       27.80      0.78 o 
  -1   6   7       62.12       64.61      1.00 o 
   0   6   7      275.53      283.60      3.54 o 
   1   6   7      170.74      179.29      2.02 o 
   2   6   7       53.43       50.39      0.75 o 
   3   6   7       10.22        9.71      0.44 o 
   4   6   7        7.14        8.77      0.56 o 
   5   6   7        1.94        1.47      0.27 o 
   6   6   7        5.68        5.91      0.63 o 
   7   6   7       68.23       67.34      1.91 o 
   8   6   7        0.65        0.11      0.28 o 
  -6   7   7        6.47        7.64      0.71 o 
  -5   7   7       14.84       14.08      1.04 o 
  -4   7   7        2.62        2.46      0.39 o 
  -3   7   7       15.45       16.22      0.95 o 
  -2   7   7      154.01      154.33      2.41 o 
  -1   7   7       29.54       30.89      0.92 o 
   0   7   7      166.31      153.75      2.16 o 
   1   7   7       28.01       32.63      0.78 o 
   2   7   7       25.66       27.32      0.55 o 
   3   7   7      147.10      136.21      1.78 o 
   4   7   7       78.37       73.86      1.37 o 
   5   7   7        2.08        2.67      0.41 o 
   6   7   7       40.61       39.08      1.01 o 
   7   7   7      171.45      167.38      2.55 o 
   8   7   7        4.58        3.22      0.47 o 
  -6   8   7        0.22        0.03      0.37 o 
  -5   8   7        5.55        5.82      0.59 o 
  -4   8   7        0.00       -0.39      0.26 o 
  -3   8   7        4.94        4.45      0.49 o 
  -2   8   7        9.34       10.87      0.61 o 
  -1   8   7       90.35       92.66      1.66 o 
   0   8   7      102.18      106.66      2.19 o 
   1   8   7       69.92       67.78      1.39 o 
   2   8   7       51.00       57.06      0.88 o 
   3   8   7       13.39       12.33      0.56 o 
   4   8   7       12.68       13.12      0.67 o 
   5   8   7        3.19        3.33      0.42 o 
   6   8   7       23.38       25.40      0.84 o 
   7   8   7        8.53        8.54      0.81 o 
  -5   9   7        2.20        1.57      0.64 o 
  -4   9   7       24.26       24.25      1.13 o 
  -3   9   7       35.00       33.49      1.26 o 
  -2   9   7        0.76        0.35      0.28 o 
  -1   9   7       48.55       44.10      1.41 o 
   0   9   7        2.12        2.51      0.72 o 
   1   9   7       21.30       20.92      1.02 o 
   2   9   7      168.53      168.13      3.46 o 
   3   9   7      130.48      125.63      1.80 o 
   4   9   7       25.69       25.76      0.76 o 
   5   9   7        2.47        2.79      0.37 o 
   6   9   7       80.39       78.02      1.52 o 
   7   9   7        1.91        0.54      0.39 o 
  -5  10   7        1.74        1.72      0.51 o 
  -4  10   7       21.43       21.39      1.21 o 
  -3  10   7        0.00       -0.02      0.34 o 
  -2  10   7        9.06        8.89      0.63 o 
  -1  10   7       22.06       21.82      1.60 o 
   0  10   7       19.32       20.25      0.84 o 
   1  10   7       40.96       47.24      1.21 o 
   2  10   7       24.86       23.04      1.17 o 
   3  10   7       34.72       37.78      1.21 o 
   4  10   7       19.37       20.12      0.73 o 
   5  10   7        0.48        2.79      0.39 o 
   6  10   7       31.15       31.00      1.16 o 
  -4  11   7        5.85        4.14      1.00 o 
  -3  11   7        1.95        2.44      0.52 o 
  -2  11   7        4.54        3.03      0.59 o 
  -1  11   7        4.59        3.60      0.73 o 
   0  11   7        3.80        4.02      0.43 o 
   1  11   7       81.68       86.11      1.79 o 
   2  11   7       78.60       78.44      2.32 o 
   3  11   7       24.55       26.80      1.37 o 
   4  11   7        2.69        2.63      0.54 o 
   5  11   7       18.91       19.30      0.87 o 
   6  11   7       29.47       30.66      1.25 o 
  -3  12   7        0.09        0.17      0.53 o 
  -2  12   7        0.57        0.48      0.48 o 
  -1  12   7        0.14       -0.01      0.45 o 
   0  12   7       10.88       12.17      0.96 o 
   1  12   7        7.60        7.58      0.60 o 
   2  12   7       25.81       29.76      1.43 o 
   3  12   7       15.51       14.83      2.62 o 
   4  12   7        3.47        5.19      0.71 o 
   5  12   7       41.52       43.16      3.11 o 
  -2  13   7       11.15        8.00      1.14 o 
  -1  13   7        0.01        0.23      0.40 o 
   0  13   7       21.85       21.25      1.89 o 
   1  13   7       19.18       20.50      2.47 o 
   2  13   7        6.12        5.29      0.82 o 
   3  13   7        3.93        4.37      0.79 o 
   4  13   7        2.36        2.53      0.77 o 
   0  14   7        0.28        0.71      0.50 o 
   1  14   7        8.04        7.98      1.62 o 
   2  14   7        3.58        4.20      0.93 o 
  -1  -9   8        0.21        0.99      0.56 o 
   0  -9   8        4.45        5.00      0.90 o 
   1  -9   8        0.99        1.91      0.76 o 
   2  -9   8        0.05        0.27      0.64 o 
   3  -9   8        3.34        2.67      0.69 o 
  -2  -8   8       26.45       25.25      1.36 o 
  -1  -8   8       43.58       44.44      1.62 o 
   0  -8   8       51.88       50.10      1.44 o 
   1  -8   8        0.57        0.17      0.53 o 
   2  -8   8       46.75       41.97      2.19 o 
   3  -8   8        3.53        2.74      1.19 o 
   4  -8   8        3.81        4.26      0.72 o 
   5  -8   8       14.10       14.28      1.10 o 
  -3  -7   8       38.73       38.27      1.68 o 
  -2  -7   8        0.35        0.43      0.46 o 
  -1  -7   8       20.79       19.89      1.10 o 
   0  -7   8        0.09        3.26      0.40 o 
   1  -7   8        5.00        4.57      0.86 o 
   2  -7   8        0.12        0.16      0.48 o 
   3  -7   8        3.64        2.82      0.46 o 
   4  -7   8       22.91       20.27      1.22 o 
   5  -7   8        7.32        5.46      0.71 o 
  -4  -6   8        4.97        6.56      1.16 o 
  -3  -6   8       30.66       28.09      1.19 o 
  -2  -6   8       71.45       69.81      2.15 o 
  -1  -6   8      139.63      137.61      3.11 o 
   0  -6   8       20.35       20.81      0.78 o 
   1  -6   8      185.19      183.50      3.91 o 
   2  -6   8       24.88       25.08      3.41 o 
   3  -6   8        1.61        1.45      0.36 o 
   4  -6   8       29.09       26.78      1.16 o 
   5  -6   8       25.39       27.34      1.16 o 
   6  -6   8        0.72        0.58      0.39 o 
  -5  -5   8        1.07        1.07      0.49 o 
  -4  -5   8       18.95       18.16      0.78 o 
  -3  -5   8        9.04        9.91      0.70 o 
  -2  -5   8       25.50       23.94      1.17 o 
  -1  -5   8        0.19        4.35      0.41 o 
   0  -5   8       20.29       21.22      1.15 o 
   1  -5   8       23.14       23.34      0.73 o 
   2  -5   8       61.37       64.69      1.36 o 
   3  -5   8        3.68        3.79      0.44 o 
   4  -5   8       71.89       68.08      2.83 o 
   5  -5   8       11.07       10.40      1.34 o 
   6  -5   8        0.72        1.59      0.42 o 
   7  -5   8       30.62       29.92      1.10 o 
  -5  -4   8        2.27        1.61      0.42 o 
  -4  -4   8        7.52        7.49      0.58 o 
  -3  -4   8       36.58       38.44      0.93 o 
  -2  -4   8      182.32      175.39      2.49 o 
  -1  -4   8       46.91       48.12      1.15 o 
   0  -4   8      440.30      423.91      5.93 o 
   1  -4   8       74.32       75.24      1.48 o 
   2  -4   8        2.44        2.19      0.31 o 
   3  -4   8       31.14       30.87      1.17 o 
   4  -4   8       13.68       13.82      1.03 o 
   5  -4   8        1.36        0.69      0.34 o 
   6  -4   8       38.80       40.15      2.50 o 
   7  -4   8        0.74        0.64      0.33 o 
  -5  -3   8        0.13       -0.25      0.29 o 
  -4  -3   8       53.14       51.51      1.25 o 
  -3  -3   8        3.72        3.80      0.36 o 
  -2  -3   8        4.63        5.41      0.48 o 
  -1  -3   8       16.64       18.14      0.66 o 
   0  -3   8       79.33       78.20      1.55 o 
   1  -3   8      229.92      239.18      2.62 o 
   2  -3   8       21.21       18.52      1.00 o 
   3  -3   8      372.22      381.43      5.46 o 
   4  -3   8       71.81       71.45      1.47 o 
   5  -3   8        1.10        0.48      0.29 o 
   6  -3   8       65.66       66.27      2.01 o 
   7  -3   8       14.34       14.62      1.77 o 
  -6  -2   8       21.28       19.11      0.99 o 
  -5  -2   8        2.09        1.99      0.36 o 
  -4  -2   8        0.01       -0.14      0.24 o 
  -3  -2   8       98.37       95.49      1.62 o 
  -2  -2   8       25.45       25.63      0.70 o 
  -1  -2   8      570.68      506.88      4.59 o 
   0  -2   8       88.85       86.99      1.39 o 
   1  -2   8       14.32       14.03      0.44 o 
   2  -2   8       33.07       32.62      1.75 o 
   3  -2   8        2.02        2.94      0.64 o 
   4  -2   8       40.45       39.28      1.01 o 
   5  -2   8       27.86       26.01      0.82 o 
   6  -2   8        5.24        4.24      0.44 o 
   7  -2   8        1.53        0.89      0.37 o 
   8  -2   8        8.01        9.03      0.80 o 
  -6  -1   8        7.61        7.50      0.76 o 
  -5  -1   8      113.45      113.48      1.87 o 
  -4  -1   8       10.48        9.44      0.59 o 
  -3  -1   8       44.47       41.23      0.87 o 
  -2  -1   8        0.52        0.18      0.17 o 
  -1  -1   8       61.35       67.48      0.93 o 
   0  -1   8      301.52      297.28      3.74 o 
   1  -1   8      104.53       99.47      1.34 o 
   2  -1   8     1027.54     1020.19     10.28 o 
   3  -1   8      264.91      257.98      3.49 o 
   4  -1   8       37.39       36.38      0.94 o 
   5  -1   8       76.53       76.60      1.63 o 
   6  -1   8        3.49        4.48      0.41 o 
   7  -1   8       39.99       41.35      1.05 o 
   8  -1   8        0.58        0.39      0.38 o 
  -6   0   8       15.10       14.75      0.89 o 
  -5   0   8       30.23       28.21      0.85 o 
  -4   0   8       11.75       11.40      0.59 o 
  -3   0   8        0.60        0.39      0.26 o 
  -2   0   8      358.40      319.05      3.38 o 
  -1   0   8       22.87       21.96      0.48 o 
   0   0   8        2.37        1.28      0.16 o 
   1   0   8       61.05       56.20      1.12 o 
   2   0   8       59.36       63.23      1.07 o 
   3   0   8      167.67      162.40      3.65 o 
   4   0   8        0.64        0.10      0.18 o 
   5   0   8       97.96       92.34      1.63 o 
   6   0   8        9.79        9.39      0.54 o 
   7   0   8        1.59        1.87      0.29 o 
   8   0   8        2.10        1.56      0.43 o 
  -6   1   8      114.05      115.15      2.59 o 
  -5   1   8       45.32       43.01      1.14 o 
  -4   1   8      103.28      101.12      1.96 o 
  -3   1   8       53.14       48.94      0.99 o 
  -2   1   8        3.99        5.35      0.33 o 
  -1   1   8      135.99      129.98      1.59 o 
   0   1   8       82.85       92.44      1.12 o 
   1   1   8     1575.93     1553.08     13.64 o 
   2   1   8      529.66      486.01     13.77 o 
   3   1   8      158.76      151.24      2.26 o 
   4   1   8       53.06       44.30      1.01 o 
   5   1   8       18.40       18.26      0.66 o 
   6   1   8       23.43       23.83      0.74 o 
   7   1   8        0.26        0.48      0.27 o 
   8   1   8       41.58       41.25      1.23 o 
  -6   2   8       50.97       47.24      2.28 o 
  -5   2   8        0.91        1.16      0.34 o 
  -4   2   8       33.54       33.29      1.09 o 
  -3   2   8      105.88       94.53      1.62 o 
  -2   2   8       14.55       14.40      0.45 o 
  -1   2   8       12.12       14.57      0.39 o 
   0   2   8      137.88      124.52      1.70 o 
   1   2   8      118.36      120.18      1.45 o 
   2   2   8      251.33      243.45      2.76 o 
   3   2   8       14.15       16.03      0.60 o 
   4   2   8      364.76      332.86      4.28 o 
   5   2   8      125.59      120.19      2.84 o 
   6   2   8       14.41       14.51      0.61 o 
   7   2   8       25.87       27.47      0.77 o 
   8   2   8       31.31       30.30      1.08 o 
  -6   3   8       39.00       37.66      1.57 o 
  -5   3   8       93.56       89.71      2.21 o 
  -4   3   8      114.87      110.20      2.85 o 
  -3   3   8        8.50        8.73      0.70 o 
  -2   3   8        6.10        6.43      0.39 o 
  -1   3   8       10.53       20.99      0.79 o 
   0   3   8     1163.87     1150.93     10.65 o 
   1   3   8      434.97      440.56      4.34 o 
   2   3   8      210.18      207.34      2.19 o 
   3   3   8       43.49       30.21      0.63 o 
   4   3   8      132.91      124.20      2.48 o 
   5   3   8        2.37        2.44      0.32 o 
   6   3   8       17.34       20.22      0.71 o 
   7   3   8       24.64       27.05      0.79 o 
   8   3   8       18.66       20.15      1.36 o 
  -6   4   8        2.00        0.82      1.08 o 
  -5   4   8       38.99       36.83      1.33 o 
  -4   4   8       12.71       10.22      0.77 o 
  -3   4   8      110.00      105.97      2.28 o 
  -2   4   8       67.46       69.50      1.19 o 
  -1   4   8      281.66      266.03      2.78 o 
   0   4   8       70.49       70.24      1.00 o 
   1   4   8      117.62      119.25      1.36 o 
   2   4   8       17.04       16.94      0.37 o 
   3   4   8      541.29      486.00      5.23 o 
   4   4   8      352.07      326.14      5.51 o 
   5   4   8      105.16      106.84      3.17 o 
   6   4   8      125.63      133.15      2.17 o 
   7   4   8       10.72       11.52      0.62 o 
   8   4   8       15.83       14.50      1.13 o 
  -6   5   8       35.75       36.25      1.56 o 
  -5   5   8       87.75       86.03      2.18 o 
  -4   5   8       19.35       22.62      1.14 o 
  -3   5   8       19.79       18.61      0.88 o 
  -2   5   8        3.59        4.59      0.38 o 
  -1   5   8      363.97      376.92      3.80 o 
   0   5   8      106.64      104.92      1.35 o 
   1   5   8       57.48       55.82      0.88 o 
   2   5   8       67.04       49.28      0.72 o 
   3   5   8      233.22      220.15      2.48 o 
   4   5   8        0.76        0.28      0.22 o 
   5   5   8       63.01       66.80      1.41 o 
   6   5   8        1.19        1.77      0.35 o 
   7   5   8        0.07       -0.29      0.23 o 
   8   5   8        0.04       -0.18      0.23 o 
  -6   6   8       12.83       14.39      0.92 o 
  -5   6   8        0.54        0.25      0.36 o 
  -4   6   8      124.69      118.13      2.62 o 
  -3   6   8       96.50       95.25      2.19 o 
  -2   6   8      316.79      311.33      4.64 o 
  -1   6   8       12.51       12.94      0.58 o 
   0   6   8        6.31        6.44      0.34 o 
   1   6   8        0.80        0.23      0.17 o 
   2   6   8      386.16      357.59      3.36 o 
   3   6   8      423.58      402.35      4.14 o 
   4   6   8      165.94      173.02      2.40 o 
   5   6   8      265.03      271.25      3.82 o 
   6   6   8        0.26        0.47      0.41 o 
   7   6   8        0.32       -0.43      0.24 o 
   8   6   8        0.17       -0.04      0.28 o 
  -6   7   8       30.95       30.70      1.23 o 
  -5   7   8        8.25        7.87      0.66 o 
  -4   7   8       33.80       31.71      1.26 o 
  -3   7   8       12.01       11.54      0.83 o 
  -2   7   8       53.86       56.56      1.32 o 
  -1   7   8        1.03        1.40      0.42 o 
   0   7   8        2.29        1.55      0.32 o 
   1   7   8      109.07       97.53      1.78 o 
   2   7   8      171.74      166.42      1.83 o 
   3   7   8        0.23        0.06      0.19 o 
   4   7   8       66.99       68.75      1.34 o 
   5   7   8        3.71        3.51      0.39 o 
   6   7   8       30.19       27.76      0.96 o 
   7   7   8       25.76       27.05      0.97 o 
  -5   8   8       59.32       53.71      1.51 o 
  -4   8   8       54.91       54.99      1.51 o 
  -3   8   8      184.98      184.80      3.08 o 
  -2   8   8        0.69        0.53      0.27 o 
  -1   8   8       11.78       13.64      1.18 o 
   0   8   8       13.82       15.30      0.74 o 
   1   8   8      125.11      119.46      3.06 o 
   2   8   8      231.98      228.18      2.63 o 
   3   8   8       82.09       85.81      1.38 o 
   4   8   8      261.09      275.18      3.18 o 
   5   8   8        4.96        4.72      0.45 o 
   6   8   8        9.05       10.70      0.66 o 
   7   8   8        1.35        1.12      0.36 o 
  -5   9   8       13.49       15.40      1.06 o 
  -4   9   8        3.94        4.15      0.61 o 
  -3   9   8        4.76        4.44      0.60 o 
  -2   9   8        9.85        9.98      0.64 o 
  -1   9   8       40.69       35.86      2.58 o 
   0   9   8      133.15      135.36      2.67 o 
   1   9   8       56.65       58.20      1.33 o 
   2   9   8        5.12        5.14      0.53 o 
   3   9   8       15.89       16.58      0.67 o 
   4   9   8        3.73        3.54      0.51 o 
   5   9   8       58.78       55.07      1.31 o 
   6   9   8       71.28       68.65      1.42 o 
   7   9   8      254.38      256.77      4.42 o 
  -4  10   8       61.29       63.70      1.91 o 
  -3  10   8        0.66        0.74      0.34 o 
  -2  10   8       26.15       28.33      1.00 o 
  -1  10   8       34.52       36.60      1.79 o 
   0  10   8       13.09       14.04      1.30 o 
   1  10   8       59.33       62.54      1.44 o 
   2  10   8        8.27        9.51      0.88 o 
   3  10   8      128.06      133.96      2.72 o 
   4  10   8        0.74        0.60      0.29 o 
   5  10   8       18.28       19.54      0.86 o 
   6  10   8        1.81        2.49      0.43 o 
  -4  11   8        0.68       -0.55      0.41 o 
  -3  11   8        9.48        8.17      0.67 o 
  -2  11   8       42.26       40.99      1.64 o 
  -1  11   8       92.27       89.46      3.18 o 
   0  11   8       11.53       11.90      1.14 o 
   1  11   8       19.65       19.67      0.83 o 
   2  11   8        1.09        0.88      0.50 o 
   3  11   8        0.01        1.08      0.51 o 
   4  11   8       35.55       34.14      1.34 o 
   5  11   8       71.66       73.87      1.39 o 
   6  11   8      250.76      243.78      3.96 o 
  -3  12   8       13.69       16.49      1.28 o 
  -2  12   8       20.88       22.23      1.96 o 
  -1  12   8        0.08       -0.24      0.42 o 
   0  12   8        8.09        8.56      0.84 o 
   1  12   8        1.75        1.16      0.45 o 
   2  12   8       31.67       33.65      1.53 o 
   3  12   8        2.54        2.49      0.68 o 
   4  12   8        8.08        9.46      1.03 o 
   5  12   8        0.09       -0.06      0.47 o 
  -2  13   8       33.85       30.58      1.91 o 
  -1  13   8        3.32        1.87      0.70 o 
   0  13   8       19.36       19.23      1.16 o 
   1  13   8       13.18       14.35      0.76 o 
   2  13   8        2.25        3.09      0.69 o 
   3  13   8        7.42        7.00      1.17 o 
   4  13   8       35.98       39.68      2.40 o 
   1  14   8        3.51        2.83      1.10 o 
  -1  -8   9        0.19        0.65      0.46 o 
   0  -8   9       11.43       10.54      0.82 o 
   1  -8   9       10.90       10.76      1.26 o 
   2  -8   9       76.92       68.93      2.97 o 
   3  -8   9        0.00       -0.10      0.50 o 
   4  -8   9        1.19        1.33      0.64 o 
  -2  -7   9        9.16        8.29      0.91 o 
  -1  -7   9       11.45       11.64      0.96 o 
   0  -7   9        4.92        6.20      0.48 o 
   1  -7   9       17.53       17.16      1.36 o 
   2  -7   9       18.51       18.25      1.43 o 
   3  -7   9       17.80       18.71      1.22 o 
   4  -7   9        0.37        0.06      0.37 o 
   5  -7   9      103.27      111.09      2.71 o 
  -3  -6   9        9.51        9.81      1.01 o 
  -2  -6   9       11.58       12.94      1.03 o 
  -1  -6   9        4.26        3.48      0.87 o 
   0  -6   9        6.84        6.25      0.45 o 
   1  -6   9      120.76      114.59      2.87 o 
   2  -6   9        0.01       -0.19      0.44 o 
   3  -6   9        0.93        0.50      0.34 o 
   4  -6   9        1.35        0.55      0.44 o 
   5  -6   9       53.73       48.33      1.62 o 
   6  -6   9        1.58        1.92      0.51 o 
  -4  -5   9       52.66       51.56      1.68 o 
  -3  -5   9       44.42       42.22      1.46 o 
  -2  -5   9        0.94        1.05      0.48 o 
  -1  -5   9        1.14        1.99      0.64 o 
   0  -5   9       12.71       11.02      0.54 o 
   1  -5   9       36.73       38.72      1.92 o 
   2  -5   9       39.25       38.97      1.27 o 
   3  -5   9        9.16        9.08      0.68 o 
   4  -5   9      275.51      287.74      4.80 o 
   5  -5   9        1.29        0.58      0.47 o 
   6  -5   9        3.66        2.83      0.53 o 
  -4  -4   9       45.38       46.49      1.33 o 
  -3  -4   9       72.30       75.32      2.33 o 
  -2  -4   9        3.21        3.65      0.59 o 
  -1  -4   9        3.31        4.48      0.43 o 
   0  -4   9       79.60       71.81      1.80 o 
   1  -4   9        6.65        7.93      1.14 o 
   2  -4   9        5.92        5.47      0.45 o 
   3  -4   9        0.25        0.11      0.26 o 
   4  -4   9      227.06      234.41      4.02 o 
   5  -4   9        0.11        0.35      0.34 o 
   6  -4   9        4.60        3.99      0.54 o 
   7  -4   9       17.80       19.23      0.97 o 
  -5  -3   9       88.50       87.52      2.01 o 
  -4  -3   9       86.42       86.89      1.54 o 
  -3  -3   9        5.95        4.64      0.41 o 
  -2  -3   9        3.47        2.89      0.45 o 
  -1  -3   9        0.82        0.77      0.26 o 
   0  -3   9       21.75       20.58      0.64 o 
   1  -3   9       22.54       23.64      1.14 o 
   2  -3   9       11.75       13.32      0.60 o 
   3  -3   9      474.94      472.45      5.30 o 
   4  -3   9        5.26        5.04      0.50 o 
   5  -3   9        0.23        0.25      0.31 o 
   6  -3   9        1.80        2.72      0.45 o 
   7  -3   9       11.52       11.00      0.74 o 
  -5  -2   9       65.73       65.45      1.51 o 
  -4  -2   9      130.77      131.81      2.22 o 
  -3  -2   9       35.62       34.75      0.86 o 
  -2  -2   9       74.44       71.30      1.22 o 
  -1  -2   9        3.34        1.74      0.29 o 
   0  -2   9       87.79       82.66      2.63 o 
   1  -2   9        0.67        1.69      0.25 o 
   2  -2   9        0.14        0.24      0.20 o 
   3  -2   9      546.30      552.81      6.02 o 
   4  -2   9        0.19        0.20      0.28 o 
   5  -2   9       47.57       49.10      1.39 o 
   6  -2   9       81.27       80.64      1.81 o 
   7  -2   9        5.69        5.66      0.53 o 
  -5  -1   9       76.82       78.34      1.76 o 
  -4  -1   9       13.65       12.11      0.68 o 
  -3  -1   9       16.77       15.89      0.63 o 
  -2  -1   9       47.23       45.21      0.91 o 
  -1  -1   9        0.05        0.50      0.20 o 
   0  -1   9        3.03        2.03      0.28 o 
   1  -1   9        0.11        0.28      0.15 o 
   2  -1   9      454.72      430.50      4.79 o 
   3  -1   9        0.19        0.07      0.18 o 
   4  -1   9        0.03        0.16      0.22 o 
   5  -1   9       35.17       36.27      1.02 o 
   6  -1   9       87.33       83.60      1.93 o 
   7  -1   9        2.02        2.21      0.38 o 
   8  -1   9        1.51        1.01      0.44 o 
  -6   0   9       40.06       38.84      1.49 o 
  -5   0   9       96.78       96.13      1.92 o 
  -4   0   9       47.74       47.75      1.10 o 
  -3   0   9      156.80      152.87      2.02 o 
  -2   0   9       40.75       48.25      0.92 o 
  -1   0   9      291.39      263.06      2.61 o 
   0   0   9        8.15        4.15      0.37 o 
   1   0   9       11.78       11.56      0.38 o 
   2   0   9      803.57      781.51      8.09 o 
   3   0   9        6.52        7.56      0.47 o 
   4   0   9      123.79      123.00      2.06 o 
   5   0   9      190.28      187.82      2.82 o 
   6   0   9       34.49       34.85      1.07 o 
   7   0   9       13.05       14.55      0.67 o 
   8   0   9       16.42       14.31      0.98 o 
  -6   1   9       28.55       30.19      1.28 o 
  -5   1   9        2.26        1.26      0.35 o 
  -4   1   9       10.45       10.81      0.66 o 
  -3   1   9       85.44       86.51      1.30 o 
  -2   1   9       13.25       19.28      0.57 o 
  -1   1   9       90.18       75.74      1.01 o 
   0   1   9       44.63       44.63      0.92 o 
   1   1   9      154.95      144.30      1.72 o 
   2   1   9       39.73       36.58      1.20 o 
   3   1   9       21.65       19.84      0.72 o 
   4   1   9       88.75       93.25      1.69 o 
   5   1   9      236.73      222.87      3.18 o 
   6   1   9       19.26       21.05      0.75 o 
   7   1   9       21.91       20.85      0.74 o 
   8   1   9        0.06       -0.30      0.33 o 
  -6   2   9       27.54       32.12      1.52 o 
  -5   2   9       13.75       13.58      0.85 o 
  -4   2   9      113.41      115.57      2.00 o 
  -3   2   9      115.01      117.24      1.93 o 
  -2   2   9      400.23      371.00      4.35 o 
  -1   2   9       48.23       41.63      0.70 o 
   0   2   9       81.18       80.58      1.24 o 
   1   2   9      701.58      674.91      6.35 o 
   2   2   9      129.07      133.23      1.71 o 
   3   2   9      114.77      105.52      1.68 o 
   4   2   9      212.24      198.35      2.89 o 
   5   2   9       59.31       57.94      1.27 o 
   6   2   9       30.19       33.07      1.09 o 
   7   2   9       68.80       70.14      1.42 o 
   8   2   9        0.19       -0.29      0.33 o 
  -6   3   9        3.83        3.41      0.67 o 
  -5   3   9        0.01       -0.01      0.34 o 
  -4   3   9       48.37       50.07      1.57 o 
  -3   3   9       14.47       16.50      0.76 o 
  -2   3   9      156.52      138.27      1.99 o 
  -1   3   9      126.49      124.75      1.55 o 
   0   3   9        0.09        0.08      0.18 o 
   1   3   9      227.01      217.11      2.38 o 
   2   3   9      204.29      202.31      2.20 o 
   3   3   9       87.15       97.34      1.37 o 
   4   3   9      283.70      249.88      3.74 o 
   5   3   9       31.94       34.25      1.09 o 
   6   3   9       62.31       59.34      1.31 o 
   7   3   9       20.22       18.95      0.73 o 
   8   3   9       27.37       28.11      1.12 o 
  -6   4   9        0.25        0.08      0.43 o 
  -5   4   9       33.46       34.67      2.57 o 
  -4   4   9       89.27       91.83      2.25 o 
  -3   4   9      265.21      255.51      4.42 o 
  -2   4   9       72.84       66.26      1.24 o 
  -1   4   9      114.09      116.25      1.46 o 
   0   4   9      369.32      348.64      3.95 o 
   1   4   9      366.16      370.01      3.73 o 
   2   4   9       29.45       24.09      0.70 o 
   3   4   9       94.68       86.84      1.60 o 
   4   4   9       25.21       29.33      0.89 o 
   5   4   9       15.60       17.34      0.72 o 
   6   4   9      121.69      121.87      2.11 o 
   7   4   9        7.20        5.44      0.75 o 
   8   4   9       20.53       22.58      0.71 o 
  -6   5   9        6.75        6.82      0.99 o 
  -5   5   9        8.23        7.79      0.76 o 
  -4   5   9        0.67        0.31      0.35 o 
  -3   5   9       87.31       82.67      2.03 o 
  -2   5   9       99.36       99.40      1.78 o 
  -1   5   9       58.24       61.48      1.12 o 
   0   5   9      395.08      394.31      4.43 o 
   1   5   9      441.42      426.19      4.65 o 
   2   5   9       25.23       31.12      0.62 o 
   3   5   9      151.16      117.68      1.75 o 
   4   5   9        9.20       12.06      0.67 o 
   5   5   9       55.75       54.01      1.29 o 
   6   5   9       58.51       57.68      1.67 o 
   7   5   9       67.52       66.86      1.48 o 
   8   5   9       36.04       37.88      1.07 o 
  -5   6   9       28.68       28.15      1.29 o 
  -4   6   9       80.06       77.55      2.07 o 
  -3   6   9       28.46       27.03      1.34 o 
  -2   6   9       52.32       55.24      1.25 o 
  -1   6   9      152.98      149.56      3.06 o 
   0   6   9      399.73      398.42      5.51 o 
   1   6   9        0.25        0.36      0.28 o 
   2   6   9        3.57        3.98      0.30 o 
   3   6   9        4.73        3.76      0.32 o 
   4   6   9        3.64        2.07      0.36 o 
   5   6   9       85.67       84.44      1.73 o 
   6   6   9        5.60        3.80      0.45 o 
   7   6   9       45.33       45.95      1.23 o 
   8   6   9        8.82        8.33      0.63 o 
  -5   7   9        3.95        3.01      0.67 o 
  -4   7   9       15.97       15.50      1.04 o 
  -3   7   9       26.29       26.55      1.14 o 
  -2   7   9       64.16       63.72      1.42 o 
  -1   7   9      310.22      310.41      5.50 o 
   0   7   9      435.30      436.76      7.08 o 
   1   7   9        0.02        0.29      0.48 o 
   2   7   9       31.02       23.98      0.58 o 
   3   7   9        6.18        5.27      0.39 o 
   4   7   9       10.95       10.89      0.61 o 
   5   7   9       55.89       56.08      1.40 o 
   6   7   9       59.46       60.95      1.49 o 
   7   7   9       51.24       52.28      1.38 o 
  -5   8   9        8.31        5.99      0.98 o 
  -4   8   9        0.76        0.59      0.37 o 
  -3   8   9        5.17        5.33      0.66 o 
  -2   8   9       76.85       77.64      1.95 o 
  -1   8   9      253.92      259.37      5.02 o 
   0   8   9        8.59        8.46      0.61 o 
   1   8   9       12.37       13.09      0.70 o 
   2   8   9       71.47       69.26      1.18 o 
   3   8   9       69.16       64.33      1.18 o 
   4   8   9       14.25       13.31      0.62 o 
   5   8   9        0.67        1.07      0.32 o 
   6   8   9       34.38       36.92      1.19 o 
   7   8   9       10.44        9.81      0.80 o 
  -4   9   9        1.24        0.50      0.43 o 
  -3   9   9       24.70       26.94      0.98 o 
  -2   9   9      122.46      121.76      2.19 o 
  -1   9   9      235.15      229.32      5.19 o 
   0   9   9        0.68        0.76      0.30 o 
   1   9   9        1.65        0.83      0.61 o 
   2   9   9       40.52       37.84      1.43 o 
   3   9   9        1.16        0.98      0.29 o 
   4   9   9       22.96       23.41      0.78 o 
   5   9   9       15.07       16.66      0.84 o 
   6   9   9       27.94       30.23      1.14 o 
   7   9   9       74.00       69.91      1.98 o 
  -4  10   9        1.05        1.56      0.54 o 
  -3  10   9       50.26       50.07      1.37 o 
  -2  10   9       97.49       90.41      2.53 o 
  -1  10   9        2.86        3.49      0.71 o 
   0  10   9       15.06       15.12      1.69 o 
   1  10   9       89.11       87.18      1.79 o 
   2  10   9      113.52      113.72      3.66 o 
   3  10   9        2.10        2.26      0.51 o 
   4  10   9       19.31       21.09      0.84 o 
   5  10   9        6.01        6.39      0.74 o 
   6  10   9        2.28        1.29      0.39 o 
  -3  11   9       25.10       25.30      1.40 o 
  -2  11   9       69.68       68.04      2.22 o 
  -1  11   9        1.60        1.34      0.56 o 
   0  11   9        0.27        0.48      0.43 o 
   1  11   9       41.32       41.44      1.26 o 
   2  11   9        9.72        7.68      0.86 o 
   3  11   9        4.68        5.46      0.81 o 
   4  11   9        0.13        0.21      0.46 o 
   5  11   9        3.15        3.95      0.44 o 
  -2  12   9        0.09       -0.19      0.51 o 
  -1  12   9        3.37        4.26      0.85 o 
   0  12   9       44.48       49.08      4.91 o 
   1  12   9       75.92       77.73      1.76 o 
   2  12   9       12.63       12.71      1.10 o 
   3  12   9       32.92       32.61      2.55 o 
   4  12   9        0.79        0.75      0.52 o 
   5  12   9        0.36        0.41      0.51 o 
  -1  13   9        1.62        0.29      0.45 o 
   0  13   9       18.35       16.85      2.02 o 
   1  13   9        6.01        6.73      1.18 o 
   2  13   9        1.37        1.29      0.60 o 
   3  13   9        5.66        5.94      0.90 o 
   1  -8  10        7.36        6.19      1.05 o 
   2  -8  10        0.29       -0.05      0.62 o 
  -1  -7  10        1.04        2.03      0.57 o 
   0  -7  10        0.33       -0.04      0.46 o 
   1  -7  10        0.72        0.27      0.56 o 
   2  -7  10       30.52       31.14      1.95 o 
   3  -7  10        0.09        0.15      0.52 o 
   4  -7  10       16.77       14.27      1.22 o 
  -2  -6  10       18.62       18.71      1.86 o 
  -1  -6  10        1.54        0.89      0.61 o 
   0  -6  10       51.61       52.96      1.34 o 
   1  -6  10        9.94        8.38      0.94 o 
   2  -6  10       36.73       38.35      2.08 o 
   3  -6  10        1.11        0.41      0.49 o 
   4  -6  10       33.94       33.46      1.16 o 
   5  -6  10       61.38       66.35      3.01 o 
  -3  -5  10       36.23       38.36      2.08 o 
  -2  -5  10        0.64        0.52      0.42 o 
  -1  -5  10       15.77       18.17      1.07 o 
   0  -5  10       28.61       28.63      0.94 o 
   1  -5  10       27.26       27.95      1.29 o 
   2  -5  10       11.76       13.16      1.54 o 
   3  -5  10       21.70       21.64      0.97 o 
   4  -5  10        9.64       10.00      1.00 o 
   5  -5  10       30.74       31.64      1.32 o 
   6  -5  10        3.79        3.68      0.61 o 
  -4  -4  10       41.10       40.94      2.98 o 
  -3  -4  10       14.10       14.74      0.98 o 
  -2  -4  10        6.52        5.37      0.95 o 
  -1  -4  10      148.08      151.34      3.46 o 
   0  -4  10       84.38       82.65      1.82 o 
   1  -4  10      118.02      107.52      1.99 o 
   2  -4  10        4.43        4.75      0.58 o 
   3  -4  10       37.62       38.40      1.25 o 
   4  -4  10       97.96      107.15      2.44 o 
   5  -4  10        0.05        0.11      0.36 o 
   6  -4  10       49.34       53.05      2.22 o 
  -4  -3  10       17.12       16.75      0.77 o 
  -3  -3  10        0.19        0.40      0.38 o 
  -2  -3  10       44.05       45.99      1.91 o 
  -1  -3  10       97.34       99.54      2.54 o 
   0  -3  10       11.50       11.81      0.67 o 
   1  -3  10       82.18       78.91      1.63 o 
   2  -3  10        5.33        4.02      0.52 o 
   3  -3  10        1.24        2.00      0.33 o 
   4  -3  10       82.72       85.66      1.82 o 
   5  -3  10        4.04        3.62      0.53 o 
   6  -3  10       26.58       23.85      1.03 o 
   7  -3  10       46.77       45.36      1.54 o 
  -5  -2  10       13.17       14.77      0.94 o 
  -4  -2  10        0.20        0.90      0.31 o 
  -3  -2  10        1.22        0.62      0.26 o 
  -2  -2  10      196.54      199.64      3.53 o 
  -1  -2  10      189.78      187.78      3.00 o 
   0  -2  10      218.02      201.68      3.20 o 
   1  -2  10       62.01       68.47      1.25 o 
   2  -2  10       12.65       11.23      0.58 o 
   3  -2  10       75.96       76.00      1.41 o 
   4  -2  10       11.75       12.92      0.76 o 
   5  -2  10       92.12       95.09      1.89 o 
   6  -2  10       14.13       14.15      0.88 o 
   7  -2  10        4.13        4.13      0.51 o 
  -5  -1  10        0.00        0.20      0.35 o 
  -4  -1  10        8.13        7.84      0.63 o 
  -3  -1  10       36.69       38.29      0.91 o 
  -2  -1  10      115.24      120.34      1.74 o 
  -1  -1  10        4.99        3.31      0.35 o 
   0  -1  10      199.30      186.31      2.99 o 
   1  -1  10        5.80        8.15      0.45 o 
   2  -1  10       78.59       78.13      1.38 o 
   3  -1  10      244.05      237.37      3.02 o 
   4  -1  10        2.36        2.04      0.51 o 
   5  -1  10       33.73       30.53      0.98 o 
   6  -1  10       63.94       61.45      1.43 o 
   7  -1  10        5.97        7.12      0.61 o 
  -5   0  10       15.32       13.33      0.87 o 
  -4   0  10        9.42       11.71      0.68 o 
  -3   0  10      124.40      126.11      1.82 o 
  -2   0  10      164.68      156.07      2.04 o 
  -1   0  10      188.29      174.12      2.97 o 
   0   0  10      162.77      164.76      4.36 o 
   1   0  10        0.36        0.43      0.21 o 
   2   0  10       11.88        9.59      0.51 o 
   3   0  10      102.51      107.30      1.67 o 
   4   0  10       78.37       78.11      1.82 o 
   5   0  10        2.94        3.13      0.41 o 
   6   0  10        3.29        3.04      0.40 o 
   7   0  10        2.61        2.25      0.39 o 
   8   0  10       30.10       29.77      1.32 o 
  -5   1  10       41.58       40.58      1.29 o 
  -4   1  10        7.50        7.33      0.58 o 
  -3   1  10       53.40       58.32      1.07 o 
  -2   1  10       12.59       12.89      0.55 o 
  -1   1  10      218.64      200.82      2.73 o 
   0   1  10       32.69       41.59      1.10 o 
   1   1  10      249.17      250.04      3.31 o 
   2   1  10      495.68      479.67      4.78 o 
   3   1  10       61.50       60.73      1.15 o 
   4   1  10        8.79        8.10      0.75 o 
   5   1  10       26.25       24.43      0.85 o 
   6   1  10        2.00        2.09      0.35 o 
   7   1  10       49.70       50.40      1.23 o 
   8   1  10       50.58       50.06      1.54 o 
  -5   2  10       45.88       49.84      2.82 o 
  -4   2  10       34.64       35.24      1.17 o 
  -3   2  10       49.69       48.34      1.10 o 
  -2   2  10       52.75       56.09      1.16 o 
  -1   2  10      148.26      154.20      1.76 o 
   0   2  10        5.15        7.35      0.64 o 
   1   2  10        8.09        9.07      0.45 o 
   2   2  10      289.14      297.01      3.53 o 
   3   2  10       22.88       20.37      0.58 o 
   4   2  10       11.21       10.51      0.68 o 
   5   2  10        3.06        2.75      0.38 o 
   6   2  10        0.32        2.04      0.34 o 
   7   2  10       37.65       34.34      1.02 o 
   8   2  10        1.44        1.75      0.32 o 
  -5   3  10        0.09       -0.19      0.36 o 
  -4   3  10        5.49        7.32      0.74 o 
  -3   3  10       43.63       44.90      1.06 o 
  -2   3  10       95.44       85.19      1.47 o 
  -1   3  10       16.19       22.90      0.55 o 
   0   3  10      272.67      266.41      3.54 o 
   1   3  10      513.30      508.46      6.10 o 
   2   3  10      148.75      140.73      2.02 o 
   3   3  10        4.33        6.32      0.42 o 
   4   3  10        2.24        5.41      0.48 o 
   5   3  10       12.15       12.12      0.69 o 
   6   3  10       33.99       32.05      0.98 o 
   7   3  10       79.56       76.61      1.60 o 
   8   3  10        7.41        7.86      0.83 o 
  -5   4  10        3.20        3.03      0.69 o 
  -4   4  10        0.50        0.60      0.38 o 
  -3   4  10        0.52        4.61      1.26 o 
  -2   4  10       41.27       45.24      1.01 o 
  -1   4  10        0.41       -0.08      0.17 o 
   0   4  10       25.80       23.17      1.50 o 
   1   4  10      367.79      380.56      5.36 o 
   2   4  10        0.09       -0.10      0.13 o 
   3   4  10       75.35       62.78      1.19 o 
   4   4  10       55.41       55.39      1.31 o 
   5   4  10       29.21       29.40      0.95 o 
   6   4  10       10.33        8.68      1.38 o 
   7   4  10       13.53       14.42      0.77 o 
   8   4  10       19.04       19.39      1.13 o 
  -5   5  10        0.59        0.13      0.43 o 
  -4   5  10       68.13       71.12      2.16 o 
  -3   5  10        9.06        9.42      0.78 o 
  -2   5  10        0.06        0.15      0.23 o 
  -1   5  10      119.37      120.16      1.82 o 
   0   5  10      255.56      250.13      3.73 o 
   1   5  10      138.33      133.42      2.27 o 
   2   5  10       24.44       29.58      0.68 o 
   3   5  10       62.12       68.64      1.28 o 
   4   5  10      105.66      102.17      2.42 o 
   5   5  10        2.49        1.84      0.36 o 
   6   5  10       52.75       49.34      1.29 o 
   7   5  10        0.11        0.18      0.31 o 
   8   5  10       66.43       67.19      1.59 o 
  -5   6  10        6.96        8.09      0.96 o 
  -4   6  10       28.81       33.56      1.37 o 
  -3   6  10        0.31        0.24      0.29 o 
  -2   6  10       21.61       21.01      0.82 o 
  -1   6  10        7.99        7.53      0.52 o 
   0   6  10      230.34      238.27      3.59 o 
   1   6  10        1.49        1.51      0.29 o 
   2   6  10      112.31      101.91      1.29 o 
   3   6  10      115.90      112.46      1.92 o 
   4   6  10       94.90       90.81      1.83 o 
   5   6  10        3.76        4.64      0.64 o 
   6   6  10       62.22       62.49      1.51 o 
   7   6  10        3.05        2.95      0.44 o 
  -5   7  10       48.79       44.99      1.92 o 
  -4   7  10        0.54        0.06      0.40 o 
  -3   7  10        8.73        7.02      0.58 o 
  -2   7  10       13.42       13.65      0.77 o 
  -1   7  10       47.81       48.14      1.79 o 
   0   7  10       41.17       42.36      1.22 o 
   1   7  10        9.18       10.81      0.58 o 
   2   7  10       86.64       94.58      1.35 o 
   3   7  10      176.14      168.64      2.19 o 
   4   7  10        6.76        7.88      0.54 o 
   5   7  10       10.92        8.97      0.82 o 
   6   7  10       16.38       16.32      0.90 o 
   7   7  10       42.26       44.60      1.30 o 
  -4   8  10        4.61        4.16      0.67 o 
  -3   8  10       38.39       37.91      1.15 o 
  -2   8  10        0.17        0.44      0.29 o 
  -1   8  10       71.91       75.08      2.70 o 
   0   8  10        0.79        0.30      0.32 o 
   1   8  10       58.84       60.02      1.56 o 
   2   8  10       79.63       76.88      2.59 o 
   3   8  10      104.47      103.31      1.61 o 
   4   8  10       31.56       34.80      0.99 o 
   5   8  10      121.15      126.25      2.41 o 
   6   8  10        5.90        5.18      0.66 o 
   7   8  10        8.14        6.63      1.37 o 
  -4   9  10        9.89        8.95      0.86 o 
  -3   9  10        0.57        0.63      0.34 o 
  -2   9  10        0.00        0.20      0.46 o 
  -1   9  10        0.03        0.12      0.38 o 
   0   9  10        0.83        0.79      0.39 o 
   1   9  10       35.32       40.33      1.26 o 
   2   9  10      124.75      119.20      2.90 o 
   3   9  10       13.47       14.24      0.82 o 
   4   9  10        0.02       -0.21      0.26 o 
   5   9  10       59.10       58.10      1.57 o 
   6   9  10       10.42       10.93      0.81 o 
  -4  10  10       24.05       21.22      1.31 o 
  -3  10  10        2.74        3.26      0.50 o 
  -2  10  10       13.48       13.21      1.08 o 
  -1  10  10       10.16        8.96      1.04 o 
   0  10  10        9.49        9.06      0.65 o 
   1  10  10       16.40       16.48      0.77 o 
   2  10  10       49.48       49.38      1.76 o 
   3  10  10       29.68       30.25      1.80 o 
   4  10  10      112.19      118.36      1.90 o 
   5  10  10       26.85       24.85      1.05 o 
   6  10  10        0.44       -0.29      0.41 o 
  -3  11  10        6.53        6.01      0.85 o 
  -2  11  10        7.26        9.27      0.97 o 
  -1  11  10       11.39       10.19      1.14 o 
   0  11  10        3.58        4.14      0.76 o 
   1  11  10       48.63       46.24      1.58 o 
   2  11  10        2.89        1.91      0.66 o 
   3  11  10        0.60        0.12      0.57 o 
   4  11  10       62.78       64.06      1.89 o 
   5  11  10        0.54        0.43      0.37 o 
  -2  12  10       12.66       12.19      1.37 o 
  -1  12  10        0.01        0.64      0.54 o 
   0  12  10        0.03       -0.35      0.34 o 
   1  12  10        8.88        8.85      0.64 o 
   2  12  10        6.11        6.70      0.88 o 
   3  12  10       50.65       54.01      2.04 o 
   4  12  10       22.94       19.30      1.42 o 
  -1  13  10        0.04       -0.45      0.48 o 
   0  13  10       11.05       10.04      0.94 o 
   1  13  10        0.41        0.21      0.44 o 
   2  13  10        0.00       -0.55      0.47 o 
   3  13  10       28.19       29.23      1.63 o 
   1  -7  11        9.33       10.42      1.51 o 
   2  -7  11        5.59        4.10      0.97 o 
  -1  -6  11        1.65        1.70      0.63 o 
   0  -6  11       19.28       19.11      1.10 o 
   1  -6  11       12.17       11.47      0.80 o 
   2  -6  11       21.77       19.60      1.54 o 
   3  -6  11        2.49        2.95      0.71 o 
   4  -6  11        2.53        2.69      1.28 o 
  -2  -5  11        0.50        0.14      0.52 o 
  -1  -5  11      133.17      133.51      3.26 o 
   0  -5  11       12.31       15.68      0.74 o 
   1  -5  11       23.77       25.03      1.00 o 
   2  -5  11       37.14       35.59      1.52 o 
   3  -5  11        0.57        1.40      0.57 o 
   4  -5  11       10.73       11.08      1.07 o 
   5  -5  11        0.16        0.34      0.50 o 
  -3  -4  11       29.60       28.90      1.81 o 
  -2  -4  11        0.00       -0.03      0.42 o 
  -1  -4  11       21.84       23.43      2.12 o 
   0  -4  11       12.63       13.58      1.33 o 
   1  -4  11       34.52       38.17      1.21 o 
   2  -4  11       21.93       21.69      1.85 o 
   3  -4  11       21.47       22.77      1.00 o 
   4  -4  11       10.73       10.17      0.85 o 
   5  -4  11       45.06       47.40      1.60 o 
   6  -4  11        1.14        1.37      0.49 o 
  -3  -3  11        8.60        7.41      0.75 o 
  -2  -3  11       94.23       97.43      2.68 o 
  -1  -3  11        0.59        4.58      0.60 o 
   0  -3  11       33.50       33.62      1.42 o 
   1  -3  11       73.73       69.08      1.30 o 
   2  -3  11       15.34       16.50      1.03 o 
   3  -3  11       51.41       52.50      1.40 o 
   4  -3  11        1.72        1.24      0.40 o 
   5  -3  11        0.76        1.01      0.43 o 
   6  -3  11        0.38        0.44      0.47 o 
  -4  -2  11       69.84       69.59      1.98 o 
  -3  -2  11       10.15       12.12      0.89 o 
  -2  -2  11        5.09        6.24      0.73 o 
  -1  -2  11        0.00       -0.18      0.44 o 
   0  -2  11       17.83       17.81      0.93 o 
   1  -2  11       35.78       40.91      0.93 o 
   2  -2  11       51.77       53.44      1.51 o 
   3  -2  11       67.14       67.75      1.37 o 
   4  -2  11      147.72      150.99      2.63 o 
   5  -2  11        3.36        4.00      0.57 o 
   6  -2  11        0.13        0.35      0.35 o 
   7  -2  11        4.85        6.40      0.65 o 
  -4  -1  11       38.63       36.07      0.98 o 
  -3  -1  11       25.46       26.49      0.99 o 
  -2  -1  11       20.90       20.51      1.43 o 
  -1  -1  11       11.85        9.75      0.81 o 
   0  -1  11       58.27       53.56      1.28 o 
   1  -1  11       26.36       30.08      1.39 o 
   2  -1  11       90.35       87.71      1.74 o 
   3  -1  11       10.36        9.49      0.57 o 
   4  -1  11       25.83       24.41      0.94 o 
   5  -1  11        6.23        6.40      0.58 o 
   6  -1  11       10.62       11.07      0.74 o 
   7  -1  11       18.28       16.63      1.07 o 
  -4   0  11       31.60       32.85      0.99 o 
  -3   0  11        1.02        0.69      0.25 o 
  -2   0  11       37.39       36.29      1.20 o 
  -1   0  11        0.65        0.31      0.67 o 
   0   0  11        9.63       10.71      0.61 o 
   1   0  11       35.52       34.01      1.49 o 
   2   0  11      121.82      121.31      1.69 o 
   3   0  11      287.53      278.97      3.47 o 
   4   0  11       36.45       37.60      1.13 o 
   5   0  11       12.73       14.23      0.80 o 
   6   0  11        0.10        0.22      0.29 o 
   7   0  11        7.41        7.69      0.70 o 
  -5   1  11       42.64       41.29      1.74 o 
  -4   1  11        0.77        0.76      0.35 o 
  -3   1  11       85.43       82.99      1.36 o 
  -2   1  11        1.16        1.99      0.30 o 
  -1   1  11        8.23        7.35      0.69 o 
   0   1  11        4.79        5.76      0.46 o 
   1   1  11       45.12       41.73      1.06 o 
   2   1  11        4.05        5.62      0.44 o 
   3   1  11       65.06       62.55      1.24 o 
   4   1  11       34.56       37.87      1.12 o 
   5   1  11       63.70       61.60      1.46 o 
   6   1  11       83.41       81.91      2.05 o 
   7   1  11        0.25        0.36      0.32 o 
  -5   2  11       28.07       31.77      1.61 o 
  -4   2  11        5.28        4.47      0.68 o 
  -3   2  11      114.97      112.96      1.92 o 
  -2   2  11       37.18       33.27      0.90 o 
  -1   2  11        8.67        6.46      0.65 o 
   0   2  11        0.14        0.29      0.21 o 
   1   2  11       83.04       80.04      1.60 o 
   2   2  11      297.05      290.33      3.56 o 
   3   2  11       68.78       69.72      1.18 o 
   4   2  11       41.78       41.65      1.19 o 
   5   2  11       16.70       18.34      0.87 o 
   6   2  11        0.42        0.18      0.29 o 
   7   2  11       19.68       20.32      0.88 o 
  -5   3  11        0.34        0.55      0.53 o 
  -4   3  11      102.08      104.71      2.62 o 
  -3   3  11       19.19       21.71      0.79 o 
  -2   3  11        5.39        6.30      0.47 o 
  -1   3  11        6.70        5.76      0.53 o 
   0   3  11        0.01        1.59      0.48 o 
   1   3  11        7.63        7.31      0.65 o 
   2   3  11       45.89       43.60      1.12 o 
   3   3  11       40.65       44.26      1.01 o 
   4   3  11      121.98      119.55      2.18 o 
   5   3  11      196.34      185.15      2.97 o 
   6   3  11       14.10       15.08      0.83 o 
   7   3  11       29.77       32.09      1.27 o 
  -5   4  11        0.94        0.47      0.53 o 
  -4   4  11      116.22      114.66      2.78 o 
  -3   4  11       57.18       56.70      1.40 o 
  -2   4  11       58.59       56.71      1.20 o 
  -1   4  11       26.41       26.85      1.61 o 
   0   4  11       10.49        9.91      0.71 o 
   1   4  11      143.27      141.77      2.43 o 
   2   4  11       33.81       32.58      0.93 o 
   3   4  11       34.21       34.32      1.23 o 
   4   4  11       32.30       33.88      1.21 o 
   5   4  11       16.85       16.87      0.86 o 
   6   4  11       77.42       80.75      1.75 o 
   7   4  11       16.58       14.87      0.82 o 
  -5   5  11       50.51       51.87      2.08 o 
  -4   5  11       18.53       17.65      1.16 o 
  -3   5  11       16.77       16.58      0.80 o 
  -2   5  11       29.89       28.14      0.92 o 
  -1   5  11       30.68       33.68      2.33 o 
   0   5  11       60.79       57.47      1.32 o 
   1   5  11        2.70        2.72      0.35 o 
   2   5  11        4.82        6.99      0.55 o 
   3   5  11       82.85       80.99      1.48 o 
   4   5  11      226.89      213.51      3.31 o 
   5   5  11       29.54       30.38      1.04 o 
   6   5  11       91.61       92.05      2.58 o 
   7   5  11        1.20        0.70      0.35 o 
  -4   6  11       27.36       29.29      1.38 o 
  -3   6  11       63.01       64.77      1.54 o 
  -2   6  11       48.65       53.56      1.47 o 
  -1   6  11        5.57        5.90      0.78 o 
   0   6  11       21.22       21.55      0.99 o 
   1   6  11        0.24        0.46      0.25 o 
   2   6  11        2.19        2.04      0.44 o 
   3   6  11       10.60       11.21      0.62 o 
   4   6  11       25.41       25.11      0.84 o 
   5   6  11      109.10      115.55      3.70 o 
   6   6  11       34.01       32.46      1.11 o 
   7   6  11        7.71        5.69      0.59 o 
  -4   7  11        6.83        7.34      0.84 o 
  -3   7  11       27.10       29.17      1.69 o 
  -2   7  11       44.83       47.55      1.40 o 
  -1   7  11       96.11       95.57      3.17 o 
   0   7  11        7.34        8.02      0.61 o 
   1   7  11       14.39       12.28      0.64 o 
   2   7  11       11.00       13.16      1.81 o 
   3   7  11      120.27      113.62      2.28 o 
   4   7  11       12.36       12.51      0.85 o 
   5   7  11      120.05      124.35      2.49 o 
   6   7  11        8.24        9.30      0.73 o 
   7   7  11       12.37       12.15      0.89 o 
  -4   8  11       25.36       24.30      1.64 o 
  -3   8  11       26.67       25.01      1.51 o 
  -2   8  11       13.63       15.83      1.39 o 
  -1   8  11        0.01        0.44      0.43 o 
   0   8  11       29.95       30.35      1.04 o 
   1   8  11        9.51       10.89      1.17 o 
   2   8  11        1.00       -0.14      0.32 o 
   3   8  11       11.65       10.71      0.72 o 
   4   8  11       60.59       65.71      1.41 o 
   5   8  11       22.38       21.16      1.14 o 
   6   8  11       13.82       11.19      0.81 o 
   7   8  11       23.39       21.82      1.21 o 
  -4   9  11        9.17        9.59      0.94 o 
  -3   9  11       20.12       21.13      1.08 o 
  -2   9  11       61.90       58.79      2.52 o 
  -1   9  11       10.90       10.45      1.10 o 
   0   9  11       46.41       44.73      1.30 o 
   1   9  11        2.11        3.78      0.49 o 
   2   9  11       21.62       20.13      2.62 o 
   3   9  11        0.51        0.05      0.35 o 
   4   9  11       71.09       72.04      1.66 o 
   5   9  11        3.51        3.67      0.56 o 
   6   9  11       29.49       28.27      1.16 o 
  -3  10  11        3.58        5.00      0.78 o 
  -2  10  11        0.86        0.12      0.42 o 
  -1  10  11       39.78       42.50      2.06 o 
   0  10  11       24.48       22.57      1.40 o 
   1  10  11       15.45       16.19      0.85 o 
   2  10  11        1.11        0.76      0.51 o 
   3  10  11        7.67        9.81      0.97 o 
   4  10  11        1.81        1.16      0.51 o 
   5  10  11        2.97        2.53      0.46 o 
   6  10  11       21.16       21.44      1.29 o 
  -2  11  11        2.26        1.06      0.64 o 
  -1  11  11       36.36       33.76      1.85 o 
   0  11  11        7.37        8.59      1.01 o 
   1  11  11        0.02        0.20      0.30 o 
   2  11  11       15.74       15.83      1.17 o 
   3  11  11       15.81       15.61      1.24 o 
   4  11  11        0.68        0.37      0.51 o 
   5  11  11       22.77       21.61      1.31 o 
  -1  12  11       15.98       11.91      1.29 o 
   0  12  11       16.41       18.14      1.32 o 
   1  12  11        0.00       -0.39      0.31 o 
   2  12  11        1.14        0.05      0.56 o 
   3  12  11        2.61        3.06      0.93 o 
   4  12  11        1.56        1.33      0.92 o 
   0  13  11        1.60        0.94      0.61 o 
   1  13  11       19.31       20.85      2.39 o 
   2  13  11        0.44       -0.07      0.55 o 
   1  -6  12       11.63       10.14      1.27 o 
   2  -6  12        4.87        5.51      1.07 o 
  -1  -5  12       44.10       44.14      2.03 o 
   0  -5  12       34.41       35.31      1.08 o 
   1  -5  12        3.23        3.29      1.13 o 
   2  -5  12        3.68        3.83      0.72 o 
   3  -5  12       28.24       24.48      1.76 o 
   4  -5  12       14.46       17.50      1.84 o 
  -2  -4  12       11.48       13.29      1.35 o 
  -1  -4  12       27.48       29.09      1.34 o 
   0  -4  12        0.44        0.42      0.32 o 
   1  -4  12        0.23        0.63      0.46 o 
   2  -4  12        0.26        0.66      0.47 o 
   3  -4  12        0.01        0.69      0.44 o 
   4  -4  12        5.74        5.41      0.61 o 
   5  -4  12       36.21       32.15      1.95 o 
  -3  -3  12       37.98       36.57      2.02 o 
  -2  -3  12      127.89      128.45      3.28 o 
  -1  -3  12       93.32       90.98      2.52 o 
   0  -3  12        1.28        1.69      0.37 o 
   1  -3  12        0.53        0.70      0.46 o 
   2  -3  12       32.66       34.10      1.51 o 
   3  -3  12       19.29       20.50      1.08 o 
   4  -3  12       51.42       48.33      1.24 o 
   5  -3  12       38.17       39.13      1.95 o 
   6  -3  12       12.75       12.83      1.23 o 
  -3  -2  12       24.11       24.23      1.35 o 
  -2  -2  12       11.24       12.41      1.68 o 
  -1  -2  12       14.06       13.83      1.17 o 
   0  -2  12       10.37        8.91      0.61 o 
   1  -2  12       27.01       30.48      0.93 o 
   2  -2  12       10.47        8.77      0.69 o 
   3  -2  12        1.20        0.51      0.32 o 
   4  -2  12       46.70       47.75      1.20 o 
   5  -2  12        0.97        0.39      0.41 o 
   6  -2  12       17.57       16.57      1.07 o 
  -3  -1  12      174.89      177.14      3.45 o 
  -2  -1  12      126.05      128.98      3.55 o 
  -1  -1  12       25.35       23.01      1.11 o 
   0  -1  12       30.78       31.64      0.98 o 
   1  -1  12        7.74        9.61      0.56 o 
   2  -1  12        4.04        4.92      0.54 o 
   3  -1  12       62.41       62.11      1.87 o 
   4  -1  12       55.69       58.08      1.51 o 
   5  -1  12       21.54       23.98      1.03 o 
   6  -1  12        4.32        5.42      0.60 o 
   7  -1  12       18.21       16.40      1.01 o 
  -4   0  12       13.80       14.87      1.38 o 
  -3   0  12        6.70        7.13      0.65 o 
  -2   0  12       45.99       45.58      2.86 o 
  -1   0  12       44.94       48.27      1.63 o 
   0   0  12      128.66      135.33      2.42 o 
   1   0  12       65.73       64.85      1.44 o 
   2   0  12       12.68       14.01      1.21 o 
   3   0  12       17.65       17.76      0.79 o 
   4   0  12       10.18       10.99      0.76 o 
   5   0  12       40.69       40.34      1.24 o 
   6   0  12       11.31       11.50      0.78 o 
   7   0  12      155.89      159.40      2.80 o 
  -4   1  12      122.44      122.31      2.33 o 
  -3   1  12       73.44       79.04      2.09 o 
  -2   1  12       44.52       43.29      1.25 o 
  -1   1  12       84.16       87.96      2.33 o 
   0   1  12        3.34        2.00      0.48 o 
   1   1  12        7.02        8.21      0.54 o 
   2   1  12       27.88       29.00      1.17 o 
   3   1  12       27.61       28.51      0.77 o 
   4   1  12        6.73        6.61      0.80 o 
   5   1  12        1.99        2.80      0.45 o 
   6   1  12       27.98       28.08      1.05 o 
   7   1  12        2.85        2.45      0.47 o 
  -4   2  12       12.65       14.77      1.06 o 
  -3   2  12       35.00       35.49      1.03 o 
  -2   2  12       50.93       54.26      1.58 o 
  -1   2  12      205.93      216.97      3.85 o 
   0   2  12      122.09      120.57      2.19 o 
   1   2  12       85.72       83.06      1.68 o 
   2   2  12        1.54        2.25      0.50 o 
   3   2  12       79.90       84.34      1.55 o 
   4   2  12       33.47       33.18      1.11 o 
   5   2  12       16.55       16.10      0.89 o 
   6   2  12      308.19      308.90      4.49 o 
   7   2  12       42.84       45.80      1.31 o 
  -4   3  12        9.52        8.65      1.60 o 
  -3   3  12       22.19       22.43      0.84 o 
  -2   3  12       72.48       72.04      1.85 o 
  -1   3  12       19.03       17.31      0.97 o 
   0   3  12       37.08       37.92      1.04 o 
   1   3  12        0.67        0.63      0.27 o 
   2   3  12        0.11        0.08      0.32 o 
   3   3  12        9.98        9.64      0.58 o 
   4   3  12        5.06        8.43      0.70 o 
   5   3  12        9.41        8.88      0.68 o 
   6   3  12        0.90        0.65      0.40 o 
   7   3  12        1.15        0.67      0.37 o 
  -4   4  12        6.02        6.05      1.14 o 
  -3   4  12       18.54       18.24      0.87 o 
  -2   4  12      142.60      147.14      2.94 o 
  -1   4  12       98.51       98.24      6.07 o 
   0   4  12      137.83      139.99      2.43 o 
   1   4  12       41.16       42.35      1.12 o 
   2   4  12      241.47      238.75      4.86 o 
   3   4  12        4.76        3.82      0.42 o 
   4   4  12        1.42        0.91      0.29 o 
   5   4  12      367.29      360.83      5.05 o 
   6   4  12       31.12       30.46      1.11 o 
   7   4  12        2.72        2.73      0.47 o 
  -4   5  12        1.81        1.55      0.60 o 
  -3   5  12       21.46       21.98      1.44 o 
  -2   5  12       10.65        9.01      1.04 o 
  -1   5  12       29.67       27.69      1.18 o 
   0   5  12        4.08        4.02      0.43 o 
   1   5  12       13.43       13.40      0.66 o 
   2   5  12       85.23       83.27      4.19 o 
   3   5  12       47.26       50.02      1.16 o 
   4   5  12        6.14        6.33      0.53 o 
   5   5  12        5.22        5.58      0.59 o 
   6   5  12        0.17       -0.03      0.34 o 
   7   5  12        8.72        8.24      0.75 o 
  -4   6  12        0.75        0.47      0.54 o 
  -3   6  12       43.24       44.20      1.30 o 
  -2   6  12       28.89       28.28      1.59 o 
  -1   6  12       83.71       79.74      2.83 o 
   0   6  12       65.46       66.57      1.47 o 
   1   6  12      306.06      312.95      4.66 o 
   2   6  12        1.82        2.10      0.53 o 
   3   6  12        8.61        9.85      0.62 o 
   4   6  12      269.80      267.35      3.52 o 
   5   6  12        0.94        0.60      0.35 o 
   6   6  12        0.01       -0.14      0.34 o 
   7   6  12       17.98       16.64      1.04 o 
  -4   7  12        0.69        0.23      0.56 o 
  -3   7  12        0.14       -0.28      0.34 o 
  -2   7  12        3.00        2.05      0.64 o 
  -1   7  12        1.93        1.34      0.55 o 
   0   7  12       14.40       13.62      1.48 o 
   1   7  12      127.43      126.35      2.32 o 
   2   7  12       80.61       83.55      2.39 o 
   3   7  12       63.70       61.49      1.73 o 
   4   7  12       40.31       37.71      1.06 o 
   5   7  12       18.06       19.39      1.03 o 
   6   7  12        2.34        2.08      0.47 o 
   7   7  12      146.38      136.03      2.89 o 
  -3   8  12        0.22       -0.11      0.54 o 
  -2   8  12       16.86       17.99      1.36 o 
  -1   8  12       35.25       35.10      1.79 o 
   0   8  12      190.55      195.57      3.62 o 
   1   8  12        4.28        4.59      0.53 o 
   2   8  12       22.49       26.04      1.31 o 
   3   8  12      129.95      130.19      2.75 o 
   4   8  12       24.02       22.08      0.92 o 
   5   8  12        9.29        9.12      0.77 o 
   6   8  12        2.26        2.93      0.53 o 
  -3   9  12        2.27        2.46      0.79 o 
  -2   9  12        0.42        0.84      0.56 o 
  -1   9  12        1.85        1.05      0.54 o 
   0   9  12       80.80       81.46      2.90 o 
   1   9  12       50.25       50.75      1.61 o 
   2   9  12       98.82       96.86      2.59 o 
   3   9  12       67.82       66.09      2.20 o 
   4   9  12       60.67       58.93      1.82 o 
   5   9  12        0.89        1.29      0.42 o 
   6   9  12      101.55       98.21      2.49 o 
  -2  10  12        7.96        7.47      1.07 o 
  -1  10  12       62.58       64.69      2.67 o 
   0  10  12        0.14        0.23      0.44 o 
   1  10  12       11.66       12.19      0.82 o 
   2  10  12       54.40       54.31      1.89 o 
   3  10  12       67.70       63.71      2.14 o 
   4  10  12       28.35       28.17      1.38 o 
   5  10  12        3.00        2.26      0.52 o 
  -2  11  12        0.56        1.04      0.67 o 
  -1  11  12       25.25       26.68      1.68 o 
   0  11  12        9.16        7.76      0.99 o 
   1  11  12       64.42       65.33      1.55 o 
   2  11  12       42.31       41.57      1.69 o 
   3  11  12       71.44       69.69      4.00 o 
   4  11  12        4.92        3.19      1.04 o 
   0  12  12        0.56        0.16      0.54 o 
   1  12  12       27.75       26.16      1.27 o 
   2  12  12       59.68       60.33      2.12 o 
   3  12  12       26.14       25.80      1.52 o 
   1  -5  13       13.73       12.63      1.36 o 
   2  -5  13        7.27        6.51      0.80 o 
   0  -4  13      110.95      120.46      3.54 o 
   1  -4  13       36.55       38.43      1.83 o 
   2  -4  13       47.18       48.12      1.50 o 
   3  -4  13        2.37        1.98      1.41 o 
   4  -4  13        0.24        0.19      0.55 o 
  -1  -3  13       13.35       14.59      1.30 o 
   0  -3  13       45.95       44.00      1.61 o 
   1  -3  13       28.43       28.00      1.39 o 
   2  -3  13        8.50        6.50      0.67 o 
   3  -3  13        0.01        0.05      0.42 o 
   4  -3  13        3.02        3.60      0.63 o 
   5  -3  13        9.20        9.06      0.91 o 
  -2  -2  13        6.01        4.98      0.89 o 
  -1  -2  13      158.99      168.18      3.85 o 
   0  -2  13       76.49       80.80      2.12 o 
   1  -2  13      101.82      104.37      2.82 o 
   2  -2  13        0.17        0.24      0.36 o 
   3  -2  13       13.97       14.91      1.01 o 
   4  -2  13        7.22        6.75      0.66 o 
   5  -2  13        6.25        7.37      0.74 o 
  -3  -1  13        2.33        3.03      0.81 o 
  -2  -1  13       58.80       58.28      2.66 o 
  -1  -1  13       58.15       53.23      1.81 o 
   0  -1  13       36.68       35.22      1.70 o 
   1  -1  13       35.36       33.39      1.65 o 
   2  -1  13        9.16        9.84      1.34 o 
   3  -1  13       50.15       56.83      1.85 o 
   4  -1  13        0.11        0.11      0.30 o 
   5  -1  13       20.50       20.95      1.10 o 
   6  -1  13        0.00       -0.08      0.39 o 
  -3   0  13       15.05       16.23      2.23 o 
  -2   0  13      116.21      121.51      3.11 o 
  -1   0  13       72.28       73.57      4.46 o 
   0   0  13       98.11      102.53      2.02 o 
   1   0  13        0.13        0.53      0.26 o 
   2   0  13       50.51       52.04      1.86 o 
   3   0  13       46.68       46.75      1.27 o 
   4   0  13       27.72       27.54      0.94 o 
   5   0  13        0.36        0.23      0.36 o 
   6   0  13       13.34       13.77      0.90 o 
  -3   1  13      141.74      144.09      3.15 o 
  -2   1  13       27.65       27.19      1.19 o 
  -1   1  13       10.88       11.05      1.62 o 
   0   1  13       35.84       35.02      1.16 o 
   1   1  13       21.22       22.89      1.13 o 
   2   1  13      162.60      168.61      3.91 o 
   3   1  13       14.58       12.77      0.80 o 
   4   1  13       97.46      102.25      1.64 o 
   5   1  13        7.00        6.73      0.64 o 
   6   1  13        2.46        1.07      0.42 o 
  -3   2  13       41.48       46.08      1.57 o 
  -2   2  13       26.78       27.67      1.21 o 
  -1   2  13       30.23       41.62      1.53 o 
   0   2  13        8.68       12.49      0.92 o 
   1   2  13       57.84       60.26      1.41 o 
   2   2  13       96.13       97.28      2.69 o 
   3   2  13       53.76       49.87      1.78 o 
   4   2  13        6.91        7.16      0.49 o 
   5   2  13        0.17       -0.12      0.31 o 
   6   2  13       55.53       51.28      1.47 o 
   7   2  13       73.28       74.10      1.96 o 
  -3   3  13        3.48        4.07      0.62 o 
  -2   3  13        1.77        1.71      0.77 o 
  -1   3  13        6.16        5.98      0.69 o 
   0   3  13        7.66        8.28      0.57 o 
   1   3  13      224.24      230.26      3.66 o 
   2   3  13       38.22       39.47      2.43 o 
   3   3  13      200.30      206.73      2.92 o 
   4   3  13       32.38       33.46      0.99 o 
   5   3  13        4.91        5.74      0.62 o 
   6   3  13       18.91       18.84      1.02 o 
   7   3  13        0.53        1.26      0.47 o 
  -3   4  13        1.96        2.46      0.63 o 
  -2   4  13        0.13        5.42      0.69 o 
  -1   4  13       50.44       54.71      5.81 o 
   0   4  13       18.39       20.65      0.78 o 
   1   4  13       77.21       78.74      1.69 o 
   2   4  13       33.23       33.09      1.74 o 
   3   4  13       24.95       24.50      0.89 o 
   4   4  13       10.90        9.04      0.60 o 
   5   4  13        8.79        8.12      1.00 o 
   6   4  13      225.74      237.01      3.80 o 
   7   4  13        4.87        2.92      0.57 o 
  -3   5  13       21.02       18.93      1.41 o 
  -2   5  13        4.05        2.57      0.69 o 
  -1   5  13        1.66        0.16      0.73 o 
   0   5  13      146.93      158.30      2.72 o 
   1   5  13       20.70       22.31      1.25 o 
   2   5  13      196.52      195.98      4.32 o 
   3   5  13       40.50       38.87      1.61 o 
   4   5  13       29.66       32.11      0.98 o 
   5   5  13       38.25       37.84      1.27 o 
   6   5  13       15.21       15.63      0.96 o 
   7   5  13       24.19       24.57      1.96 o 
  -3   6  13       17.37       19.12      1.47 o 
  -2   6  13       93.46       93.90      3.31 o 
  -1   6  13        0.04       -0.22      0.38 o 
   0   6  13       20.06       20.64      0.79 o 
   1   6  13        0.27        2.50      0.39 o 
   2   6  13       17.18       14.66      1.13 o 
   3   6  13       21.42       21.20      1.12 o 
   4   6  13        2.76        2.84      0.43 o 
   5   6  13      413.66      451.59      7.87 o 
   6   6  13        0.17       -0.09      0.36 o 
  -3   7  13       18.14       15.01      1.48 o 
  -2   7  13       15.88       15.70      1.43 o 
  -1   7  13       49.13       51.43      2.24 o 
   0   7  13        0.65        1.14      0.36 o 
   1   7  13       92.27       96.74      2.23 o 
   2   7  13       14.63       15.87      1.15 o 
   3   7  13       32.14       32.93      1.73 o 
   4   7  13       30.27       30.75      1.02 o 
   5   7  13       40.92       40.91      1.35 o 
   6   7  13       11.25       14.20      1.04 o 
  -3   8  13       79.55       77.11      3.11 o 
  -2   8  13        6.20        4.59      0.87 o 
  -1   8  13        0.22        0.39      0.46 o 
   0   8  13       24.77       26.97      1.52 o 
   1   8  13        0.83        0.46      0.61 o 
   2   8  13        7.45        9.16      1.74 o 
   3   8  13       12.33       10.79      1.05 o 
   4   8  13      446.05      481.31      7.45 o 
   5   8  13        5.11        5.57      0.58 o 
   6   8  13       21.05       20.94      1.47 o 
  -2   9  13       11.00       10.43      1.25 o 
  -1   9  13        3.53        2.56      0.67 o 
   0   9  13       15.52       16.79      1.24 o 
   1   9  13        0.00       -0.11      0.50 o 
   2   9  13        8.28        9.54      1.23 o 
   3   9  13        3.45        3.40      0.76 o 
   4   9  13       36.67       37.05      2.68 o 
   5   9  13        7.61        9.29      0.77 o 
  -2  10  13        1.48        1.21      0.68 o 
  -1  10  13       55.02       56.16      2.49 o 
   0  10  13        3.31        1.81      0.64 o 
   1  10  13        0.13       -0.28      0.33 o 
   2  10  13        6.99        5.50      0.80 o 
   3  10  13      287.43      308.75      8.25 o 
   4  10  13        3.61        2.33      0.72 o 
   5  10  13       24.30       25.73      1.58 o 
  -1  11  13        0.06       -0.17      0.55 o 
   0  11  13        5.48        5.31      0.87 o 
   1  11  13        0.14       -0.16      0.33 o 
   2  11  13        4.46        4.65      1.60 o 
   3  11  13       11.69       12.59      1.47 o 
   4  11  13       12.48       13.33      1.60 o 
   1  12  13        1.54        1.36      0.99 o 
   2  12  13      115.99      126.40      3.30 o 
   1  -3  14        0.73        0.24      0.68 o 
   2  -3  14        0.05       -0.89      0.59 o 
   3  -3  14       50.90       52.77      1.89 o 
  -1  -2  14       36.43       35.17      1.81 o 
   0  -2  14       19.28       18.14      1.20 o 
   1  -2  14        4.46        5.76      0.78 o 
   2  -2  14        0.13        0.91      0.52 o 
   3  -2  14       69.99       70.09      1.90 o 
   4  -2  14        1.05        0.90      0.69 o 
  -1  -1  14       24.39       26.77      1.59 o 
   0  -1  14       20.34       19.83      1.91 o 
   1  -1  14        4.70        5.14      0.76 o 
   2  -1  14       63.17       65.15      2.23 o 
   3  -1  14       89.75       85.54      2.10 o 
   4  -1  14       12.42       12.87      0.96 o 
   5  -1  14      118.89      125.41      2.90 o 
  -2   0  14        2.38       -0.13      0.49 o 
  -1   0  14        0.36       -0.05      0.37 o 
   0   0  14       47.67       49.71      1.29 o 
   1   0  14        4.04        4.45      0.70 o 
   2   0  14       81.04       81.64      2.51 o 
   3   0  14        0.23        0.25      0.43 o 
   4   0  14        0.75        0.83      0.32 o 
   5   0  14        7.06        6.88      1.05 o 
  -2   1  14        6.72        7.46      0.82 o 
  -1   1  14       72.29       69.79      5.43 o 
   0   1  14       38.84       37.51      1.96 o 
   1   1  14       33.19       33.73      1.02 o 
   2   1  14       73.21       77.86      2.43 o 
   3   1  14        7.84        7.47      0.77 o 
   4   1  14      192.95      196.43      2.62 o 
   5   1  14        1.81        1.68      0.47 o 
   6   1  14       28.20       29.94      1.30 o 
  -2   2  14        8.44        9.20      1.00 o 
  -1   2  14      131.77      133.80      3.27 o 
   0   2  14       24.40       27.96      0.93 o 
   1   2  14       42.38       45.93      1.32 o 
   2   2  14        7.66        8.49      0.92 o 
   3   2  14        4.07        5.14      0.66 o 
   4   2  14       18.28       20.25      0.94 o 
   5   2  14        7.43        5.73      0.66 o 
   6   2  14       74.19       74.85      2.77 o 
  -3   3  14        3.21        4.63      0.90 o 
  -2   3  14      101.63      102.69      2.80 o 
  -1   3  14       88.52       84.17      4.27 o 
   0   3  14        3.69        4.28      0.95 o 
   1   3  14       16.34       18.31      0.79 o 
   2   3  14        1.55        0.18      0.45 o 
   3   3  14      161.73      164.50      3.30 o 
   4   3  14        1.21        0.23      0.33 o 
   5   3  14       47.83       49.71      1.51 o 
   6   3  14        0.03       -0.78      0.39 o 
  -3   4  14       15.02       12.49      1.36 o 
  -2   4  14      161.01      164.60      3.83 o 
  -1   4  14       45.11       45.81      1.65 o 
   0   4  14        8.89       11.86      0.70 o 
   1   4  14       52.00       52.12      2.09 o 
   2   4  14       46.32       50.32      1.88 o 
   3   4  14       12.64       11.11      0.90 o 
   4   4  14        2.80        1.61      0.38 o 
   5   4  14      123.19      127.59      2.58 o 
   6   4  14      160.73      159.85      3.31 o 
  -3   5  14       68.44       71.59      2.95 o 
  -2   5  14       86.19       79.28      3.05 o 
  -1   5  14        0.36        0.71      0.53 o 
   0   5  14        0.75        1.35      0.43 o 
   1   5  14       36.86       40.57      1.15 o 
   2   5  14       56.92       55.35      1.96 o 
   3   5  14        2.37        2.53      0.56 o 
   4   5  14       27.78       29.42      1.03 o 
   5   5  14        1.53        1.43      0.46 o 
   6   5  14       22.21       21.28      1.28 o 
  -2   6  14       31.36       33.28      1.89 o 
  -1   6  14        2.09        2.34      0.65 o 
   0   6  14       96.13      100.06      2.64 o 
   1   6  14      106.82      107.30      2.12 o 
   2   6  14        1.26        0.61      0.88 o 
   3   6  14        3.12        3.99      1.31 o 
   4   6  14       98.95      101.03      2.51 o 
   5   6  14      121.02      123.80      3.52 o 
   6   6  14       12.62       12.71      1.02 o 
  -2   7  14        0.29       -0.17      0.49 o 
  -1   7  14        8.42        9.06      1.07 o 
   0   7  14       69.69       70.87      2.65 o 
   1   7  14        3.45        3.65      0.49 o 
   2   7  14       22.70       23.98      1.38 o 
   3   7  14        0.68        0.56      0.57 o 
   4   7  14       15.30       12.78      1.00 o 
   5   7  14       19.10       18.67      0.95 o 
   6   7  14        2.44        2.94      0.64 o 
  -2   8  14        4.36        3.95      0.87 o 
  -1   8  14       81.62       76.03      2.95 o 
   0   8  14      102.99      104.44      3.46 o 
   1   8  14        0.69        0.51      0.36 o 
   2   8  14       25.06       25.10      1.53 o 
   3   8  14       36.97       37.28      1.70 o 
   4   8  14       36.97       37.33      1.56 o 
   5   8  14        3.86        3.36      0.52 o 
  -1   9  14       53.98       52.67      2.38 o 
   0   9  14        1.10        0.54      0.49 o 
   1   9  14       35.95       38.27      1.27 o 
   2   9  14       10.13        8.39      1.19 o 
   3   9  14       39.23       39.19      1.80 o 
   4   9  14        5.00        5.78      1.07 o 
   5   9  14        8.66        9.17      1.08 o 
  -1  10  14       47.30       47.52      2.32 o 
   0  10  14        0.52        0.23      0.53 o 
   1  10  14       30.84       31.13      1.14 o 
   2  10  14        5.85        6.19      1.11 o 
   3  10  14        0.92        4.20      1.01 o 
   4  10  14        0.84        0.97      0.87 o 
   1  11  14       18.66       14.78      1.99 o 
   2  11  14       40.67       40.33      2.13 o 
   3  11  14        0.13       -0.08      0.79 o 
   2  -2  15        8.87        8.57      1.23 o 
   0  -1  15      103.25      101.31      3.20 o 
   1  -1  15        6.40        5.65      0.98 o 
   2  -1  15        0.57        0.44      0.70 o 
   3  -1  15       21.97       22.15      1.71 o 
   4  -1  15        0.49        0.47      0.47 o 
  -1   0  15       89.72       84.71      3.09 o 
   0   0  15       95.90       93.59      3.07 o 
   1   0  15        0.86       -0.05      0.49 o 
   2   0  15        0.07       -0.14      0.49 o 
   3   0  15       12.35       11.52      1.15 o 
   4   0  15        0.01        0.13      0.64 o 
  -1   1  15      117.40      121.69      3.92 o 
   0   1  15       15.94       16.47      1.02 o 
   1   1  15       10.38       12.39      1.07 o 
   2   1  15       78.59       84.96      2.64 o 
   3   1  15        4.78        6.20      1.22 o 
   4   1  15        0.00       -0.33      0.43 o 
   5   1  15        0.21       -0.09      0.47 o 
  -1   2  15       88.23       93.20      2.64 o 
   0   2  15        0.19        0.59      0.42 o 
   1   2  15        7.67        6.17      1.75 o 
   2   2  15       61.08       61.76      2.16 o 
   3   2  15        6.03        5.59      0.84 o 
   4   2  15        3.96        3.28      0.65 o 
   5   2  15        0.99        0.28      0.48 o 
  -2   3  15       72.29       74.35      2.96 o 
  -1   3  15        7.63        6.54      0.78 o 
   0   3  15       14.53       15.67      0.99 o 
   1   3  15      125.58      131.62      3.30 o 
   2   3  15       27.03       28.79      2.69 o 
   3   3  15       18.98       24.02      1.46 o 
   4   3  15        6.36        7.12      1.28 o 
   5   3  15        2.84        5.33      0.72 o 
  -2   4  15       36.13       35.46      1.98 o 
  -1   4  15        0.41        0.18      0.44 o 
   0   4  15       11.04        8.94      0.84 o 
   1   4  15      101.52      103.60      2.99 o 
   2   4  15       15.85       17.00      1.28 o 
   3   4  15        0.41       -0.33      0.46 o 
   4   4  15       17.98       18.08      1.17 o 
   5   4  15        1.15        1.16      0.52 o 
  -2   5  15        0.14       -0.13      0.54 o 
  -1   5  15        3.82        4.30      0.83 o 
   0   5  15       90.54       88.80      2.50 o 
   1   5  15       36.11       36.60      1.87 o 
   2   5  15       55.68       56.62      3.51 o 
   3   5  15       32.13       33.43      1.63 o 
   4   5  15       38.53       43.82      1.59 o 
   5   5  15        1.18        1.65      0.47 o 
  -1   6  15        2.07        0.92      0.55 o 
   0   6  15       77.10       77.85      3.65 o 
   1   6  15        9.32       10.37      0.82 o 
   2   6  15        4.96        5.37      0.82 o 
   3   6  15       41.71       41.23      1.82 o 
   4   6  15        5.61        4.01      0.69 o 
   5   6  15        3.66        5.69      0.65 o 
  -1   7  15       25.13       21.92      1.51 o 
   0   7  15       16.98       16.05      1.22 o 
   1   7  15       47.94       51.40      1.35 o 
   2   7  15       42.69       45.77      4.21 o 
   3   7  15       78.89       73.17      2.49 o 
   4   7  15        0.62        1.30      0.56 o 
   5   7  15        7.64        9.87      1.11 o 
  -1   8  15       27.72       29.60      1.77 o 
   0   8  15        0.11        0.44      0.51 o 
   1   8  15        2.28        1.89      0.44 o 
   2   8  15       33.93       33.74      1.64 o 
   3   8  15       17.22       12.85      1.21 o 
   4   8  15       21.44       24.15      1.51 o 
   0   9  15       13.56       13.49      1.30 o 
   1   9  15       21.45       22.24      1.46 o 
   2   9  15       62.45       55.78      2.57 o 
   3   9  15        1.23        0.96      0.81 o 
   4   9  15        0.29        0.66      0.76 o 
   2  10  15       11.44       10.61      1.31 o 
   1   1  16        8.42        9.99      1.23 o 
   2   1  16        6.06        7.64      1.19 o 
   3   1  16       10.54       13.71      1.59 o 
   0   2  16       17.14       16.77      1.21 o 
   1   2  16       17.91       20.27      1.49 o 
   2   2  16      129.34      127.87      4.35 o 
   3   2  16       15.09       18.00      1.74 o 
   4   2  16       26.89       26.63      1.60 o 
   0   3  16        0.06        0.16      0.48 o 
   1   3  16       29.63       31.12      1.78 o 
   2   3  16       14.20       15.78      1.46 o 
   3   3  16       27.27       23.22      1.75 o 
   4   3  16       67.41       68.63      2.44 o 
   0   4  16        1.78        2.51      0.69 o 
   1   4  16       73.56       81.21      2.44 o 
   2   4  16        6.02        6.39      0.90 o 
   3   4  16       31.38       33.44      1.77 o 
   4   4  16        4.52        4.10      0.84 o 
   0   5  16       75.54       83.20      2.45 o 
   1   5  16        5.84        5.73      0.80 o 
   2   5  16        9.95       10.57      1.08 o 
   3   5  16       63.22       66.40      2.39 o 
   4   5  16       38.66       35.99      1.77 o 
   0   6  16       15.81       15.52      1.22 o 
   1   6  16        0.27       -0.26      0.53 o 
   2   6  16       10.91       13.40      1.63 o 
   3   6  16        0.24        0.54      0.60 o 
   4   6  16        0.01       -0.52      0.56 o 
   0   7  16        0.32        0.77      0.54 o 
   1   7  16        0.26       -0.62      0.64 o 
   2   7  16       24.67       24.77      1.83 o 
   3   7  16       14.10       10.69      1.38 o 
   4   7  16       15.33       14.55      1.61 o 
   2   8  16        5.03        4.13      1.00 o 
   3   8  16        1.39        1.87      0.88 o 
                                                 
